# Supplementary material for: Bis(4-pyridylmeth­yl) hexa­nedioate
Source: Acta Crystallogr Sect E Struct Rep Online. 2008 May 17;64(Pt 6):o1100. doi: 10.1107/S1600536808014414 (PMC2961555; doi:10.1107/S1600536808014414)
Supplement: Supplementary file 2 [file e-64-o1100-Isup2.hkl]

# 
# h,k,l, Fc-squared, Fo-squared, sigma(Fo-squared) and status flag 
# 
data_I
_shelx_title ' R080331B1 in P2(1)/c' 
_shelx_refln_list_code          4 
_shelx_F_calc_maximum       95.74 
_exptl_crystal_F_000       348.00 
_reflns_d_resolution_high  0.7606 
 
loop_ 
 _symmetry_equiv_pos_as_xyz 
 'x, y, z' 
 '-x, y+1/2, -z+1/2' 
 '-x, -y, -z' 
 'x, -y-1/2, z-1/2' 
 
_cell_length_a     9.1489 
_cell_length_b    10.1642 
_cell_length_c     8.9206 
_cell_angle_alpha  90.000 
_cell_angle_beta  102.108 
_cell_angle_gamma  90.000 
 
_shelx_F_squared_multiplier     1.000 
 
loop_ 
 _refln_index_h 
 _refln_index_k 
 _refln_index_l 
 _refln_F_squared_calc 
 _refln_F_squared_meas 
 _refln_F_squared_sigma 
 _refln_observed_status 
   1   0   0        7.26        4.71      0.37 o 
   2   0   0     1702.57     1506.53     28.26 o 
   3   0   0       11.71       11.28      1.07 o 
   4   0   0      607.49      629.93     28.48 o 
   5   0   0       29.08       30.03      2.54 o 
   6   0   0       20.03       26.63      4.45 o 
   7   0   0      410.55      440.67     18.75 o 
   8   0   0       61.34       67.13      5.20 o 
   9   0   0        4.37        3.86      3.40 o 
  10   0   0       20.49       18.51      8.95 o 
  11   0   0       65.94       73.81      9.62 o 
   1   1   0      193.12      174.97      3.61 o 
   2   1   0     2398.30     2413.71     45.56 o 
   3   1   0      167.82      157.77      2.96 o 
   4   1   0      405.92      392.17      7.91 o 
   5   1   0       80.05       79.02      2.63 o 
   6   1   0       19.58       19.21      3.55 o 
   7   1   0        7.11        7.70      2.35 o 
   8   1   0       48.36       55.86      4.03 o 
   9   1   0       90.98      100.81      5.54 o 
  10   1   0        0.07        1.31      1.65 o 
  11   1   0        0.34        1.77      2.11 o 
   1   2   0       22.20       21.23      0.91 o 
   2   2   0       35.76       33.97      0.77 o 
   3   2   0        0.56        1.49      0.48 o 
   4   2   0      152.21      146.16      3.50 o 
   5   2   0      138.74      130.47      4.61 o 
   6   2   0      160.02      185.44      4.95 o 
   7   2   0        1.99        1.79      1.34 o 
   8   2   0      129.54      137.02      5.40 o 
   9   2   0        6.64        5.12      1.94 o 
  10   2   0       42.88       39.11      6.18 o 
  11   2   0        1.33        0.18      2.16 o 
   1   3   0      462.01      423.21     11.46 o 
   2   3   0        5.62        6.65      1.27 o 
   3   3   0       13.86       17.81      0.92 o 
   4   3   0        1.66        3.17      0.82 o 
   5   3   0        2.29        2.22      0.87 o 
   6   3   0       30.73       33.34      2.52 o 
   7   3   0       41.24       42.21      2.27 o 
   8   3   0       16.85       15.74      4.63 o 
   9   3   0       62.77       55.36      5.34 o 
  10   3   0        9.35        6.14      3.35 o 
  11   3   0        2.10        1.83      1.86 o 
   0   4   0        0.00        1.23      0.89 o 
   2   4   0       45.76       38.98      1.16 o 
   3   4   0      386.62      391.16      9.23 o 
   4   4   0       14.74       17.69      2.05 o 
   5   4   0        3.44        2.41      0.89 o 
   6   4   0       56.85       57.99      3.10 o 
   7   4   0      198.73      211.63      8.30 o 
   8   4   0      207.93      216.04      7.03 o 
   9   4   0      299.95      314.71     11.46 o 
  10   4   0        3.24        2.17      2.21 o 
  11   4   0        0.00        1.23      2.47 o 
   1   5   0      861.54      860.75     15.09 o 
   2   5   0      278.09      295.13      6.69 o 
   3   5   0        9.66       15.77      2.40 o 
   4   5   0        2.58        2.50      1.69 o 
   5   5   0       10.84        7.42      2.80 o 
   6   5   0       19.40       16.39      5.77 o 
   7   5   0      119.18      134.04      8.51 o 
   8   5   0       77.75       74.44      6.14 o 
   9   5   0        1.48        1.41      1.81 o 
  10   5   0       50.30       43.68      6.51 o 
   0   6   0      133.56      170.76     16.16 o 
   1   6   0       25.26       34.89      1.31 o 
   2   6   0       82.82       69.73      1.72 o 
   3   6   0       51.24       51.01      2.71 o 
   4   6   0        3.74        3.08      1.36 o 
   5   6   0       34.05       31.36      2.95 o 
   6   6   0       91.57      101.86      5.17 o 
   7   6   0      176.82      200.46     10.08 o 
   8   6   0      223.07      229.08     10.90 o 
   9   6   0      383.25      427.06     15.70 o 
  10   6   0        7.00        5.98      3.56 o 
   1   7   0      220.12      242.08      5.61 o 
   2   7   0        0.30        0.31      0.98 o 
   3   7   0       41.14       49.50      2.02 o 
   4   7   0      120.76      117.41      4.83 o 
   5   7   0       23.06       25.80      7.21 o 
   6   7   0        0.18        1.78      1.71 o 
   7   7   0       89.92       94.04      6.23 o 
   8   7   0      114.62      108.67      5.50 o 
   9   7   0        5.73        3.14      2.67 o 
  10   7   0       34.77       20.94     10.17 o 
   0   8   0        8.05        6.90      3.11 o 
   1   8   0      194.98      189.98      7.32 o 
   2   8   0       68.96       61.14      2.45 o 
   3   8   0       16.23       15.67      1.41 o 
   4   8   0      137.98      147.14      5.75 o 
   5   8   0        3.39        4.22      1.81 o 
   6   8   0      197.41      210.73     10.46 o 
   7   8   0       10.21       11.31      4.92 o 
   8   8   0       57.19       44.15      5.29 o 
   9   8   0        9.21        6.85      3.96 o 
   1   9   0       50.33       54.49      2.68 o 
   2   9   0      190.78      175.72      4.66 o 
   3   9   0       99.20       96.52      4.70 o 
   4   9   0        1.87        1.54      1.40 o 
   5   9   0       65.88       75.90      5.14 o 
   6   9   0       44.88       39.11      5.93 o 
   7   9   0      224.15      246.38     13.20 o 
   8   9   0       58.57       65.66      6.57 o 
   0  10   0      568.48      545.30     11.91 o 
   1  10   0       37.54       33.55      2.49 o 
   2  10   0      149.04      165.39     10.59 o 
   3  10   0       47.60       47.25      4.19 o 
   4  10   0       15.45       12.46      4.31 o 
   5  10   0        0.89        1.18      1.60 o 
   6  10   0       68.03       63.43      5.75 o 
   7  10   0       53.79       56.52      7.79 o 
   1  11   0       12.08       12.69      5.47 o 
   2  11   0        4.83        6.40      2.82 o 
   3  11   0       96.02       84.29      6.57 o 
   4  11   0        2.08        3.07      2.43 o 
   5  11   0        0.89        2.34      2.16 o 
   6  11   0        0.33        1.98      2.75 o 
   0  12   0       59.91       49.19      8.55 o 
   1  12   0       26.44       25.92     14.84 o 
   2  12   0       44.39       45.10      5.66 o 
   3  12   0        5.62        6.23      4.20 o 
   4  12   0       16.36       13.98      6.11 o 
   5  12   0        4.59        4.50      2.44 o 
   1  13   0       21.61       22.79      5.78 o 
   2  13   0       25.31       45.71     12.97 o 
 -11   1   1        4.39        3.82      2.05 o 
 -10   1   1        4.75        4.06      2.41 o 
  -9   1   1       59.79       61.82      3.76 o 
  -8   1   1       88.13       88.41      3.72 o 
  -7   1   1        0.39        1.50      1.04 o 
  -6   1   1      147.45      160.98      4.51 o 
  -5   1   1      326.56      336.05      7.09 o 
  -4   1   1      140.65      146.13      2.38 o 
  -3   1   1      224.83      216.00      4.00 o 
  -2   1   1      781.41      716.48      9.08 o 
  -1   1   1      492.16      373.67      4.84 o 
   0   1   1      499.47      429.31      9.49 o 
   1   1   1      181.71      175.76      2.98 o 
   3   1   1      100.48      100.53      1.71 o 
   4   1   1      283.71      278.24      3.68 o 
   5   1   1       42.65       36.08      2.03 o 
   6   1   1        0.07        0.89      1.15 o 
   7   1   1        1.24        1.36      1.62 o 
   8   1   1       50.54       51.97      3.88 o 
   9   1   1       80.56       80.68      5.90 o 
  10   1   1       47.43       49.54      4.85 o 
  11   1   1        0.60        1.30      2.06 o 
 -11   2   1        4.25        4.50      2.73 o 
 -10   2   1       21.35       16.67      7.23 o 
  -9   2   1        0.00        1.77      1.61 o 
  -8   2   1        0.67        0.99      1.09 o 
  -7   2   1      449.34      483.39     14.24 o 
  -6   2   1       81.00       94.06      4.29 o 
  -5   2   1       16.02       18.26      1.57 o 
  -4   2   1        0.58        1.70      0.92 o 
  -3   2   1       71.02       73.17      1.32 o 
  -2   2   1      217.26      175.96      3.54 o 
  -1   2   1      255.39      235.86      3.48 o 
   0   2   1     3268.95     2902.90     62.71 o 
   1   2   1     1532.37     1373.37     20.12 o 
   2   2   1     1623.38     1449.09     29.18 o 
   3   2   1        0.03        0.60      0.44 o 
   4   2   1      433.06      436.85      6.39 o 
   5   2   1      112.99      107.91      3.16 o 
   6   2   1      102.94      117.42      4.27 o 
   7   2   1        9.15        9.80      2.99 o 
   8   2   1        4.43        2.59      1.72 o 
   9   2   1       20.99       15.34      5.07 o 
  10   2   1       31.14       20.01      8.28 o 
  11   2   1       30.92       20.32      9.05 o 
 -11   3   1        0.43        1.07      2.18 o 
 -10   3   1       19.42       14.87      6.32 o 
  -9   3   1        6.11        5.70      2.69 o 
  -8   3   1      160.70      171.79      5.47 o 
  -7   3   1      104.11      111.89      3.98 o 
  -6   3   1      628.09      586.38     14.11 o 
  -5   3   1      239.95      221.50      4.41 o 
  -4   3   1       78.21       73.81      2.45 o 
  -3   3   1      130.06      132.17      3.35 o 
  -2   3   1      553.81      511.57      7.83 o 
  -1   3   1       95.48       86.64      1.49 o 
   0   3   1       39.80       39.51      1.25 o 
   1   3   1      895.17      869.61     18.58 o 
   2   3   1      299.73      307.84      5.41 o 
   3   3   1       20.72       19.27      1.36 o 
   4   3   1      134.54      149.29      3.83 o 
   5   3   1       10.19       14.35      3.20 o 
   6   3   1       50.17       47.09      2.61 o 
   7   3   1        8.31        5.50      1.78 o 
   8   3   1        4.01        5.91      2.25 o 
   9   3   1       79.93       87.14      5.91 o 
  10   3   1       59.26       51.36      8.68 o 
  11   3   1       65.31       51.85     10.46 o 
 -11   4   1        2.34        1.88      2.84 o 
 -10   4   1        0.09        1.07      2.49 o 
  -9   4   1        0.64        2.12      1.98 o 
  -8   4   1       11.68       11.72      3.56 o 
  -7   4   1       79.18       81.36      3.10 o 
  -6   4   1        0.00        0.65      0.51 o 
  -5   4   1      126.66      133.25      4.71 o 
  -4   4   1      557.24      538.44     18.05 o 
  -3   4   1       27.98       29.11      1.67 o 
  -2   4   1       37.90       41.72      0.93 o 
  -1   4   1       51.02       52.98      1.57 o 
   0   4   1     1054.63     1053.13     14.29 o 
   1   4   1      446.73      477.48      5.57 o 
   2   4   1       76.43       82.81      1.89 o 
   3   4   1      245.81      271.39      6.75 o 
   4   4   1      133.56      132.56      2.83 o 
   5   4   1       15.68       14.63      1.69 o 
   6   4   1       33.22       35.72      2.55 o 
   7   4   1       32.79       37.33      5.59 o 
   8   4   1        1.45        1.09      1.88 o 
   9   4   1      108.47      109.26      5.66 o 
  10   4   1       27.51       17.52      7.36 o 
 -11   5   1        2.53        1.23      1.91 o 
 -10   5   1        0.00        1.18      2.05 o 
  -9   5   1        1.06        2.34      2.21 o 
  -8   5   1        0.76        1.47      1.24 o 
  -7   5   1      644.46      692.55     15.16 o 
  -6   5   1      311.54      305.50     11.88 o 
  -5   5   1      235.32      239.95      9.34 o 
  -4   5   1      308.30      301.51      7.80 o 
  -3   5   1        4.66        5.52      2.04 o 
  -2   5   1      210.75      206.73      6.16 o 
  -1   5   1      646.23      632.35     14.00 o 
   0   5   1       17.58       20.21      1.01 o 
   1   5   1      467.33      515.06      9.18 o 
   2   5   1      216.36      264.04      8.70 o 
   3   5   1      306.12      314.44     10.13 o 
   4   5   1        6.96        5.24      1.51 o 
   5   5   1      119.42      119.21      4.15 o 
   6   5   1        4.02        3.16      1.24 o 
   7   5   1       60.80       66.49      4.74 o 
   8   5   1      122.32      129.48      7.91 o 
   9   5   1      107.34      107.25      5.60 o 
  10   5   1       99.53       90.25      7.28 o 
 -10   6   1       21.94       17.48      7.40 o 
  -9   6   1       39.42       31.30      5.69 o 
  -8   6   1      160.49      166.19      7.93 o 
  -7   6   1        8.18        7.54      2.52 o 
  -6   6   1      434.32      426.42     18.92 o 
  -5   6   1      206.10      212.54      7.79 o 
  -4   6   1       33.62       34.86      2.52 o 
  -3   6   1       15.53       18.69      1.98 o 
  -2   6   1      139.38      139.94      2.77 o 
  -1   6   1      201.66      234.46      5.38 o 
   0   6   1       47.07       56.71      1.76 o 
   1   6   1      621.54      687.92     16.81 o 
   2   6   1        0.08        0.36      0.68 o 
   3   6   1      654.12      687.36     16.95 o 
   4   6   1        3.71        4.34      1.96 o 
   5   6   1       24.85       28.25      3.79 o 
   6   6   1       22.88       22.66      6.79 o 
   7   6   1        4.83        4.24      2.07 o 
   8   6   1        6.66        4.80      1.97 o 
   9   6   1       32.74       24.63     10.09 o 
  10   6   1       50.99       39.37      9.73 o 
 -10   7   1        5.10        3.03      2.82 o 
  -9   7   1       19.60       21.11      6.55 o 
  -8   7   1      164.23      175.19      6.06 o 
  -7   7   1      205.08      217.73     10.97 o 
  -6   7   1      450.34      468.06     16.38 o 
  -5   7   1      130.03      131.84      5.72 o 
  -4   7   1       40.36       40.44      2.98 o 
  -3   7   1        6.86        8.41      2.52 o 
  -2   7   1      110.71      103.59      2.86 o 
  -1   7   1        7.59        6.94      1.13 o 
   0   7   1       44.25       32.93      1.72 o 
   1   7   1      156.07      149.86      3.74 o 
   2   7   1        7.72        8.49      1.52 o 
   3   7   1       13.73       12.03      1.61 o 
   4   7   1       54.43       47.11      3.25 o 
   5   7   1       12.40       15.43      4.30 o 
   6   7   1       43.03       46.07      3.47 o 
   7   7   1        9.71        8.56      3.28 o 
   8   7   1        4.81        3.50      2.07 o 
   9   7   1       58.99       64.67      9.24 o 
  -9   8   1       31.68       29.98      6.40 o 
  -8   8   1      123.58      124.34      7.80 o 
  -7   8   1      185.40      196.79      7.62 o 
  -6   8   1       44.70       40.69      5.04 o 
  -5   8   1      321.96      343.89     13.68 o 
  -4   8   1        0.81        0.04      1.85 o 
  -3   8   1      135.97      141.49      6.56 o 
  -2   8   1       51.55       50.86      2.37 o 
  -1   8   1       10.80       10.88      2.22 o 
   0   8   1       88.74       77.93      3.24 o 
   1   8   1        1.89        0.77      0.89 o 
   2   8   1        0.92        1.04      1.05 o 
   3   8   1        0.80        0.85      0.68 o 
   4   8   1       44.96       36.21      3.49 o 
   5   8   1        1.87        3.43      1.75 o 
   6   8   1        6.16        5.98      2.79 o 
   7   8   1       29.21       29.53      5.28 o 
   8   8   1       46.52       48.97      8.90 o 
   9   8   1       44.43       36.74      9.22 o 
  -8   9   1      177.19      198.39     10.10 o 
  -7   9   1        4.74        3.82      2.35 o 
  -6   9   1       57.80       55.85      5.61 o 
  -5   9   1       45.55       46.84      7.52 o 
  -4   9   1      258.48      268.63     12.27 o 
  -3   9   1        2.86        1.40      1.47 o 
  -2   9   1       31.53       31.74      2.85 o 
  -1   9   1       20.30       17.49      5.22 o 
   0   9   1      125.23      119.44      4.80 o 
   1   9   1       59.65       57.20      2.83 o 
   2   9   1      183.84      170.81      4.43 o 
   3   9   1      124.13      108.35      5.17 o 
   4   9   1       60.73       57.92      3.43 o 
   5   9   1        1.18        1.72      2.05 o 
   6   9   1        6.92        8.04      3.33 o 
   7   9   1        6.02        6.06      3.18 o 
   8   9   1      100.71      104.82      6.44 o 
  -7  10   1       17.11       13.33      5.28 o 
  -6  10   1      112.12      142.62     10.69 o 
  -5  10   1      222.17      244.69      8.16 o 
  -4  10   1       48.82       50.07      3.74 o 
  -3  10   1       11.95       12.79      3.96 o 
  -2  10   1        1.84        3.23      1.91 o 
  -1  10   1       90.53       86.59      3.81 o 
   0  10   1       86.22       89.43      3.79 o 
   1  10   1        5.61        6.36      1.94 o 
   2  10   1        2.32        0.72      1.56 o 
   3  10   1        4.84        3.54      1.78 o 
   4  10   1       77.73       77.74      5.05 o 
   5  10   1      117.85      100.12      8.51 o 
   6  10   1       21.85       16.07      6.42 o 
   7  10   1        5.90        4.58      3.24 o 
  -6  11   1       11.06       13.14      4.75 o 
  -5  11   1        1.74        1.62      1.87 o 
  -4  11   1        2.38        2.34      1.92 o 
  -3  11   1        3.04        2.37      1.89 o 
  -2  11   1      114.48      114.18      5.21 o 
  -1  11   1       23.68       22.94     10.48 o 
   0  11   1      127.34      135.23      5.78 o 
   1  11   1       11.86       10.56      4.41 o 
   2  11   1      315.29      305.86     15.97 o 
   3  11   1       38.98       34.87      5.24 o 
   4  11   1       85.61       79.82      6.09 o 
   5  11   1       21.26       16.80      8.91 o 
   6  11   1        3.44        2.65      2.93 o 
  -5  12   1        5.11        6.70      3.78 o 
  -4  12   1        1.12        2.19      2.90 o 
  -3  12   1        0.03        1.58      2.83 o 
  -2  12   1       49.35       59.32      5.08 o 
  -1  12   1       93.67       95.94      7.69 o 
   0  12   1        5.71        2.90      2.28 o 
   1  12   1       62.96       62.26     10.01 o 
   2  12   1       24.60       26.37     18.11 o 
   3  12   1        3.47        2.29      2.79 o 
   4  12   1       11.59       10.78      6.74 o 
  -2  13   1        5.42        5.89      6.25 o 
  -1  13   1        9.78       12.87     12.98 o 
   0  13   1       15.55        9.34     15.94 o 
   1  13   1        0.28        3.56      3.50 o 
   2  13   1       13.69       19.32     31.06 o 
 -12   0   2       25.45       20.20     14.99 o 
 -11   0   2        0.09        1.34      2.29 o 
 -10   0   2       32.35       39.99      4.44 o 
  -9   0   2       16.31       14.22      6.49 o 
  -8   0   2       16.76       14.30      5.84 o 
  -7   0   2      251.82      261.12     12.13 o 
  -6   0   2       33.55       40.64      3.31 o 
  -5   0   2        1.28        3.20      2.44 o 
  -4   0   2        0.10        2.09      1.32 o 
  -3   0   2     1170.48     1146.99     25.51 o 
  -2   0   2       41.12       41.50      1.42 o 
  -1   0   2      530.12      461.74      8.33 o 
   0   0   2     4418.95     3811.04     43.60 o 
   1   0   2      163.88      133.61      2.49 o 
   2   0   2      127.04      133.76      6.48 o 
   3   0   2      122.37      134.89      4.69 o 
   4   0   2     9165.98     8984.21    198.59 o 
   5   0   2        2.66       -0.55      2.68 o 
   6   0   2      228.69      259.68     12.57 o 
   7   0   2       88.27       90.52      6.34 o 
   8   0   2        4.53        5.53      3.26 o 
   9   0   2       22.87       16.54      9.03 o 
  10   0   2       22.98       13.00      9.70 o 
  11   0   2       63.75       61.69     10.94 o 
 -11   1   2       30.45       24.06      9.44 o 
 -10   1   2        9.24        8.88      3.82 o 
  -9   1   2       16.73       17.15      5.30 o 
  -8   1   2       74.88       70.08      3.51 o 
  -7   1   2        6.46        5.17      2.05 o 
  -6   1   2        1.04        1.43      1.27 o 
  -5   1   2      898.65      963.89     26.22 o 
  -4   1   2      347.53      352.59      7.11 o 
  -3   1   2       63.23       72.97      1.44 o 
  -2   1   2      180.36      155.12      2.04 o 
  -1   1   2      143.55      155.86      2.01 o 
   0   1   2       17.02       23.54      1.53 o 
   1   1   2      485.36      437.51      7.61 o 
   2   1   2     2477.29     2349.99     24.36 o 
   3   1   2      803.77      739.92      7.96 o 
   4   1   2      843.50      801.17     11.98 o 
   5   1   2        2.77        2.04      1.51 o 
   6   1   2       56.08       63.54      4.11 o 
   7   1   2       45.97       45.56      4.07 o 
   8   1   2       12.49       16.67      4.41 o 
   9   1   2        8.61        8.50      3.08 o 
  10   1   2        3.05        3.16      2.13 o 
  11   1   2       11.83        9.51      4.66 o 
 -11   2   2       40.76       36.58      8.80 o 
 -10   2   2        5.16        5.09      3.12 o 
  -9   2   2        2.84        2.97      1.27 o 
  -8   2   2       14.50       15.23      2.60 o 
  -7   2   2        0.07        0.63      1.29 o 
  -6   2   2      656.28      660.91     13.22 o 
  -5   2   2       16.07       16.89      2.81 o 
  -4   2   2     1586.79     1558.40     18.38 o 
  -3   2   2        2.87        4.95      0.97 o 
  -2   2   2      286.39      276.78      3.72 o 
  -1   2   2      284.21      313.59      4.09 o 
   0   2   2      217.75      211.11      3.71 o 
   1   2   2      223.33      217.41      3.33 o 
   2   2   2      278.43      270.40      3.72 o 
   3   2   2      489.14      538.38      7.63 o 
   4   2   2     1977.58     2027.41     42.56 o 
   5   2   2      185.99      170.18      5.30 o 
   6   2   2        5.63        7.80      2.86 o 
   7   2   2        2.13        1.21      1.54 o 
   8   2   2        4.11        4.36      2.24 o 
   9   2   2        0.27        1.29      2.31 o 
  10   2   2        7.57        6.71      3.68 o 
  11   2   2        2.34        3.31      2.63 o 
 -11   3   2       55.59       61.40      7.19 o 
 -10   3   2        3.92        4.13      2.56 o 
  -9   3   2        0.75        1.81      1.41 o 
  -8   3   2        3.06        2.92      1.74 o 
  -7   3   2        0.95        0.89      1.08 o 
  -6   3   2       29.24       25.66      1.85 o 
  -5   3   2     1039.03     1059.06     20.81 o 
  -4   3   2        0.55        2.03      0.82 o 
  -3   3   2       37.86       42.64      1.27 o 
  -2   3   2     1312.71     1287.36     12.75 o 
  -1   3   2        1.98        1.10      0.61 o 
   0   3   2        0.17        0.56      0.33 o 
   1   3   2      494.41      513.56      6.59 o 
   2   3   2      100.53      107.08      2.73 o 
   3   3   2      499.89      526.93      6.84 o 
   4   3   2      653.40      655.99     10.02 o 
   5   3   2        2.33        1.89      1.02 o 
   6   3   2        2.53        2.40      1.81 o 
   7   3   2        1.09        1.88      1.27 o 
   8   3   2        0.48        1.85      1.66 o 
   9   3   2        7.86        6.96      3.23 o 
  10   3   2        9.48        7.91      3.90 o 
 -11   4   2       25.81       18.62      7.78 o 
 -10   4   2        0.15        0.68      2.05 o 
  -9   4   2        6.76        5.22      3.02 o 
  -8   4   2        9.22        7.16      3.09 o 
  -7   4   2        3.64        1.99      0.99 o 
  -6   4   2      163.39      167.70      5.27 o 
  -5   4   2      368.83      359.50      8.92 o 
  -4   4   2      835.55      833.40     17.21 o 
  -3   4   2      311.25      316.59      5.63 o 
  -2   4   2       99.23      106.83      2.63 o 
  -1   4   2       26.12       26.32      0.72 o 
   0   4   2        4.95        4.96      0.46 o 
   1   4   2      183.82      178.45      3.01 o 
   2   4   2       21.78       29.07      1.66 o 
   3   4   2      860.71      922.55     10.96 o 
   4   4   2      176.26      187.35      4.65 o 
   5   4   2        0.07        0.48      0.88 o 
   6   4   2       22.92       17.42      3.41 o 
   7   4   2       16.96       16.29      5.03 o 
   8   4   2        0.04        0.32      1.89 o 
   9   4   2        9.72        8.59      4.10 o 
  10   4   2       23.39       14.88      8.80 o 
 -11   5   2        1.59        2.21      1.72 o 
 -10   5   2        1.77        1.95      1.96 o 
  -9   5   2        7.86        8.60      4.45 o 
  -8   5   2        0.48        1.06      2.01 o 
  -7   5   2       16.07       15.03      4.03 o 
  -6   5   2      101.85      104.60      5.06 o 
  -5   5   2       24.93       27.56      3.11 o 
  -4   5   2      218.96      208.50      6.91 o 
  -3   5   2      354.29      375.97      7.91 o 
  -2   5   2      135.75      144.83      3.67 o 
  -1   5   2       37.39       36.04      1.02 o 
   0   5   2       29.92       28.30      0.90 o 
   1   5   2       50.15       61.31      1.56 o 
   2   5   2      311.02      303.58      7.40 o 
   3   5   2      270.35      333.53      9.81 o 
   4   5   2        9.55        7.51      2.09 o 
   5   5   2      219.80      233.34      6.02 o 
   6   5   2        0.19        1.17      0.99 o 
   7   5   2        1.56        1.89      1.70 o 
   8   5   2        0.40        1.92      1.89 o 
   9   5   2       16.72       13.26      5.89 o 
  10   5   2        0.18        0.45      2.51 o 
 -10   6   2       16.10       14.37      6.31 o 
  -9   6   2       44.40       40.43      5.84 o 
  -8   6   2        5.17        4.39      2.60 o 
  -7   6   2        6.05        7.92      2.32 o 
  -6   6   2      109.42      108.35      5.27 o 
  -5   6   2      363.16      374.87     10.94 o 
  -4   6   2      377.49      377.54     12.06 o 
  -3   6   2      149.98      147.81      3.69 o 
  -2   6   2       12.89       11.33      0.87 o 
  -1   6   2       23.51       20.27      1.13 o 
   0   6   2      103.41      105.60      2.32 o 
   1   6   2       90.12       73.00      2.36 o 
   2   6   2        4.65        7.21      1.88 o 
   3   6   2        3.34        4.01      1.20 o 
   4   6   2       67.65       65.01      2.56 o 
   5   6   2       49.20       40.32      2.45 o 
   6   6   2       38.31       38.88      9.64 o 
   7   6   2        1.16        1.59      1.28 o 
   8   6   2        7.68        6.52      2.87 o 
   9   6   2       33.97       22.96     10.08 o 
 -10   7   2        0.04        0.50      2.40 o 
  -9   7   2       49.55       58.60      7.89 o 
  -8   7   2       56.46       57.81      6.75 o 
  -7   7   2      149.90      137.45      7.67 o 
  -6   7   2      512.37      539.18     18.54 o 
  -5   7   2      333.02      342.97      8.98 o 
  -4   7   2      625.97      612.55     17.09 o 
  -3   7   2      440.69      456.37     13.67 o 
  -2   7   2      226.63      224.82      6.22 o 
  -1   7   2        0.62        2.44      0.79 o 
   0   7   2       87.12       89.01      2.48 o 
   1   7   2       65.95       67.94      2.48 o 
   2   7   2       33.94       30.43      2.55 o 
   3   7   2       74.95       90.89      3.65 o 
   4   7   2        0.13        0.64      0.86 o 
   5   7   2      106.92      113.30      5.47 o 
   6   7   2        0.11        0.99      1.18 o 
   7   7   2        8.78        6.13      2.41 o 
   8   7   2       12.23        8.44      3.47 o 
   9   7   2        0.90        1.25      2.23 o 
  -9   8   2        5.89        6.44      3.24 o 
  -8   8   2       20.34       11.21      4.48 o 
  -7   8   2       20.04       18.15      5.30 o 
  -6   8   2      607.70      652.76     28.88 o 
  -5   8   2       24.52       24.51      3.74 o 
  -4   8   2      750.46      815.96     17.68 o 
  -3   8   2        6.12        5.52      2.54 o 
  -2   8   2      259.51      257.89      5.62 o 
  -1   8   2       24.00       20.05      1.92 o 
   0   8   2      161.79      155.07      5.40 o 
   1   8   2        1.10        1.17      0.89 o 
   2   8   2       35.80       27.09      2.10 o 
   3   8   2      141.71      146.59      4.48 o 
   4   8   2       16.65       15.14      4.37 o 
   5   8   2       69.93       59.48      5.35 o 
   6   8   2       21.00       14.57      4.61 o 
   7   8   2       14.90        9.32      4.04 o 
   8   8   2       11.73        7.44      3.92 o 
  -8   9   2       34.87       32.58     11.72 o 
  -7   9   2        8.79        7.38      3.45 o 
  -6   9   2      111.55      117.89      5.33 o 
  -5   9   2      328.15      354.06     18.42 o 
  -4   9   2        4.79        6.22      2.44 o 
  -3   9   2      301.54      317.32     11.66 o 
  -2   9   2       86.88       83.18      4.42 o 
  -1   9   2      144.78      149.46      5.68 o 
   0   9   2       23.37       18.47      2.14 o 
   1   9   2       41.93       43.59      3.15 o 
   2   9   2      220.18      210.62      8.18 o 
   3   9   2       29.75       25.54      2.61 o 
   4   9   2       10.60        8.35      2.66 o 
   5   9   2        7.45        7.13      2.18 o 
   6   9   2       71.82       74.12      6.85 o 
   7   9   2       31.16       28.77      6.39 o 
   8   9   2       13.58        7.57      6.63 o 
  -7  10   2        0.30        1.19      1.91 o 
  -6  10   2       29.15       29.50     10.37 o 
  -5  10   2        1.20        2.87      1.60 o 
  -4  10   2        2.02        1.20      1.86 o 
  -3  10   2       42.47       40.56      5.34 o 
  -2  10   2       35.18       31.71      5.78 o 
  -1  10   2        0.24        1.15      1.41 o 
   0  10   2       62.61       65.31      3.95 o 
   1  10   2       63.35       67.64      4.88 o 
   2  10   2      143.18      139.89      8.19 o 
   3  10   2        1.65        0.68      1.46 o 
   4  10   2      231.21      215.62      6.97 o 
   5  10   2       53.03       44.40      8.44 o 
   6  10   2       43.09       47.36      9.10 o 
   7  10   2        8.45        5.94      6.06 o 
  -6  11   2       27.46       29.49     10.73 o 
  -5  11   2        5.66        5.05      3.37 o 
  -4  11   2       14.03       16.03      6.63 o 
  -3  11   2       20.47       27.78     10.24 o 
  -2  11   2       19.47       18.01      7.87 o 
  -1  11   2        1.82        0.96      1.17 o 
   0  11   2       49.68       53.63      3.67 o 
   1  11   2       65.72       70.00      8.26 o 
   2  11   2        0.33       -0.19      2.81 o 
   3  11   2       24.94       27.81      6.05 o 
   4  11   2       14.61       15.23      7.68 o 
   5  11   2        0.34        1.67      1.94 o 
  -5  12   2        0.04        0.56      2.83 o 
  -4  12   2       28.17       27.24     14.76 o 
  -3  12   2       84.45       93.36      8.53 o 
  -2  12   2        0.50        0.94      2.13 o 
  -1  12   2       16.56       18.88     10.40 o 
   0  12   2       49.57       44.17      7.80 o 
   1  12   2        7.26        9.34      7.73 o 
   2  12   2       58.14       51.90      7.45 o 
   3  12   2        0.07        0.65      2.23 o 
   4  12   2        7.90        2.99      2.86 o 
  -2  13   2        0.01       -0.39      5.14 o 
  -1  13   2        1.53        3.41      6.67 o 
   0  13   2       20.55       11.36     16.04 o 
 -11   1   3      185.61      192.44      9.85 o 
 -10   1   3        0.04        0.71      1.77 o 
  -9   1   3       24.84       26.90      5.03 o 
  -8   1   3       59.85       62.55      3.34 o 
  -7   1   3       32.69       27.81      2.77 o 
  -6   1   3       29.93       28.51      2.59 o 
  -5   1   3      113.60      125.38      3.44 o 
  -4   1   3      295.96      345.69      4.88 o 
  -3   1   3       94.39      112.76      1.78 o 
  -2   1   3      250.66      250.23      3.00 o 
   0   1   3        0.32        0.91      0.47 o 
   1   1   3      297.46      298.46      4.05 o 
   2   1   3      631.62      606.44      6.41 o 
   3   1   3        2.63        6.21      1.64 o 
   4   1   3       29.58       23.51      3.68 o 
   5   1   3      289.88      319.65      8.77 o 
   6   1   3     1294.62     1473.22     56.29 o 
   7   1   3        0.60        0.98      1.37 o 
   8   1   3       20.25       22.30      5.35 o 
   9   1   3       29.60       23.10      6.82 o 
  10   1   3        2.46        3.04      1.89 o 
 -11   2   3       35.90       33.44      6.00 o 
 -10   2   3      263.05      271.81      7.78 o 
  -9   2   3      116.39      125.14      6.62 o 
  -8   2   3       16.29       17.89      4.92 o 
  -7   2   3       28.39       28.72      3.17 o 
  -6   2   3       60.68       55.31      2.73 o 
  -5   2   3        0.86        1.70      1.10 o 
  -4   2   3       10.39        8.12      1.87 o 
  -3   2   3     4781.87     4922.97     46.12 o 
  -2   2   3      177.51      199.81      2.31 o 
  -1   2   3       13.66       15.18      0.98 o 
   0   2   3        1.59        2.42      0.75 o 
   1   2   3      324.46      318.88      3.76 o 
   2   2   3       91.85       96.28      4.28 o 
   3   2   3      413.75      428.62      6.73 o 
   4   2   3      789.57      825.43     12.88 o 
   5   2   3      500.44      537.38     16.49 o 
   6   2   3      698.78      755.30     14.57 o 
   7   2   3        0.31        1.21      1.66 o 
   8   2   3        2.35        2.56      2.10 o 
   9   2   3       10.96        7.62      3.08 o 
  10   2   3        0.78        1.65      2.60 o 
 -11   3   3      185.09      185.11      9.06 o 
 -10   3   3       10.77        9.99      3.86 o 
  -9   3   3       46.37       54.33      6.35 o 
  -8   3   3       60.87       55.28      3.53 o 
  -7   3   3       23.00       21.55      2.09 o 
  -6   3   3        0.07        1.70      1.14 o 
  -5   3   3       47.27       41.75      2.01 o 
  -4   3   3     1686.80     1700.85     26.16 o 
  -3   3   3       88.29       78.36      2.18 o 
  -2   3   3     2979.38     2838.65     25.47 o 
   0   3   3        1.11        2.83      0.53 o 
   1   3   3      117.85      133.93      2.33 o 
   2   3   3      245.37      243.83      5.03 o 
   3   3   3      106.07      106.23      2.89 o 
   4   3   3      221.26      223.77      6.81 o 
   5   3   3      410.74      458.83     14.16 o 
   6   3   3      253.87      256.68      8.02 o 
   7   3   3       88.35       87.91      5.13 o 
   8   3   3       18.88       14.85      4.99 o 
   9   3   3        0.02       -0.09      2.30 o 
  10   3   3        0.34        0.67      2.64 o 
 -11   4   3        6.10        3.48      2.39 o 
 -10   4   3       11.59        6.46      2.67 o 
  -9   4   3       10.67        9.56      3.42 o 
  -8   4   3        3.28        3.42      2.34 o 
  -7   4   3        0.24        0.72      1.20 o 
  -6   4   3      179.03      169.66      5.53 o 
  -5   4   3        9.62       10.33      2.81 o 
  -4   4   3       28.19       30.02      1.36 o 
  -3   4   3      571.73      585.18      7.08 o 
  -2   4   3       46.25       49.01      1.20 o 
  -1   4   3      129.67      144.93      3.65 o 
   0   4   3     1035.22      957.19     19.94 o 
   1   4   3        1.08        0.57      0.41 o 
   2   4   3        5.61        3.46      1.20 o 
   3   4   3       55.74       63.04      2.63 o 
   4   4   3        4.58        4.81      2.00 o 
   5   4   3       62.29       70.02      3.44 o 
   6   4   3      119.19      122.50      4.41 o 
   7   4   3        0.95        2.71      1.80 o 
   8   4   3        5.36        3.25      2.62 o 
   9   4   3        3.77        2.39      2.67 o 
  10   4   3        1.82        1.85      2.83 o 
 -11   5   3       27.65       25.59      6.09 o 
 -10   5   3        0.65        1.21      1.96 o 
  -9   5   3        1.39        2.72      1.90 o 
  -8   5   3       40.66       36.51      8.22 o 
  -7   5   3       54.93       60.20      4.16 o 
  -6   5   3       29.62       25.31      2.00 o 
  -5   5   3        4.49        5.31      2.18 o 
  -4   5   3      204.61      234.71      5.06 o 
  -3   5   3       41.83       39.23      1.26 o 
  -2   5   3      141.97      167.23      3.65 o 
  -1   5   3       23.66       25.55      1.45 o 
   0   5   3       22.15       27.95      1.64 o 
   1   5   3       15.88       14.59      0.77 o 
   2   5   3      197.10      185.47      3.95 o 
   3   5   3       47.62       39.17      1.76 o 
   4   5   3        0.27        1.24      1.13 o 
   5   5   3      138.90      151.39      5.88 o 
   6   5   3       73.02       78.39      4.47 o 
   7   5   3        2.06        2.92      2.15 o 
   8   5   3        1.34        1.16      1.68 o 
   9   5   3        2.02        2.35      2.05 o 
 -10   6   3        7.28        6.76      3.42 o 
  -9   6   3       28.57       28.81      4.84 o 
  -8   6   3        4.44        4.15      2.39 o 
  -7   6   3       65.29       67.52      3.62 o 
  -6   6   3       84.66       87.24      4.70 o 
  -5   6   3      141.65      135.61      6.82 o 
  -4   6   3      818.41      789.60     19.69 o 
  -3   6   3       91.21       87.37      2.45 o 
  -2   6   3      836.48      777.83     22.97 o 
  -1   6   3      458.36      457.17     13.47 o 
   0   6   3      182.57      168.21      4.87 o 
   1   6   3      110.93      118.23      2.87 o 
   2   6   3       38.75       40.33      1.79 o 
   3   6   3       99.50      109.88      3.27 o 
   4   6   3       28.24       26.07      3.20 o 
   5   6   3       54.76       61.03      3.58 o 
   6   6   3        0.14        0.95      1.36 o 
   7   6   3       87.57      103.77      6.31 o 
   8   6   3        3.65        3.51      2.53 o 
   9   6   3        0.79        1.64      1.47 o 
 -10   7   3        0.10        2.48      1.69 o 
  -9   7   3        7.13        4.57      1.87 o 
  -8   7   3        1.11        0.80      1.68 o 
  -7   7   3       54.28       67.92      6.40 o 
  -6   7   3       49.75       53.68      4.85 o 
  -5   7   3       46.09       44.99      3.46 o 
  -4   7   3      756.41      770.12     18.53 o 
  -3   7   3       24.68       25.35      1.39 o 
  -2   7   3      909.81      847.80     24.52 o 
  -1   7   3      111.62      106.50      9.73 o 
   0   7   3      127.36      129.57      4.86 o 
   1   7   3       67.38       72.62      2.55 o 
   2   7   3        1.26        0.96      0.52 o 
   3   7   3        0.18        1.07      0.99 o 
   4   7   3        2.98        3.47      1.75 o 
   5   7   3       71.70       72.79      3.96 o 
   6   7   3        3.59        3.37      1.80 o 
   7   7   3        3.48        3.35      2.10 o 
   8   7   3       11.20        6.95      4.20 o 
  -9   8   3        1.14        1.45      2.18 o 
  -8   8   3        9.60        7.93      3.61 o 
  -7   8   3        0.25        0.48      1.88 o 
  -6   8   3        5.12        3.83      2.01 o 
  -5   8   3      150.02      162.94      6.23 o 
  -4   8   3      389.20      412.73     20.94 o 
  -3   8   3      922.54      946.49     49.25 o 
  -2   8   3      182.87      185.21      8.14 o 
  -1   8   3      455.82      483.91     10.50 o 
   0   8   3        3.96        5.98      2.70 o 
   1   8   3       27.20       25.91      2.29 o 
   2   8   3       12.98       11.08      2.79 o 
   3   8   3        0.11        0.46      1.01 o 
   4   8   3      197.60      211.63      6.32 o 
   5   8   3        0.31        1.16      1.20 o 
   6   8   3        5.03        4.33      2.59 o 
   7   8   3        9.07        9.79      5.96 o 
   8   8   3       27.15       18.45      9.46 o 
  -8   9   3        0.67        0.82      1.75 o 
  -7   9   3        0.01       -0.14      2.37 o 
  -6   9   3       49.52       40.31      9.70 o 
  -5   9   3       12.87       12.48      5.22 o 
  -4   9   3      328.74      331.57     18.05 o 
  -3   9   3       16.51       17.36      5.96 o 
  -2   9   3      457.85      451.32     18.66 o 
  -1   9   3        6.68        4.51      1.38 o 
   0   9   3       62.32       56.79      4.39 o 
   1   9   3        0.62        1.10      1.33 o 
   2   9   3        0.03        0.96      1.23 o 
   3   9   3       13.37       10.48      5.18 o 
   4   9   3       70.93       68.04      7.09 o 
   5   9   3       20.45       21.57      9.44 o 
   6   9   3       56.22       59.64      8.15 o 
   7   9   3       45.18       34.98     20.10 o 
  -7  10   3        0.19        0.41      2.52 o 
  -6  10   3       72.27       78.42      5.78 o 
  -5  10   3        2.32        1.65      2.54 o 
  -4  10   3        4.54        4.08      2.73 o 
  -3  10   3       67.98       64.82      4.69 o 
  -2  10   3        0.02        0.02      1.95 o 
  -1  10   3       25.10       19.05      6.60 o 
   0  10   3      151.29      144.01      9.83 o 
   1  10   3       24.51       20.04     10.03 o 
   2  10   3       70.84       75.72      6.32 o 
   3  10   3       35.80       30.87      5.90 o 
   4  10   3       49.92       43.97      8.24 o 
   5  10   3        0.09        1.04      3.44 o 
   6  10   3        0.16        3.05      3.44 o 
  -6  11   3        0.15        2.47      3.05 o 
  -5  11   3        8.58        8.81      4.23 o 
  -4  11   3       23.54       23.33     11.35 o 
  -3  11   3        0.05        0.39      3.39 o 
  -2  11   3       40.76       39.18     16.03 o 
  -1  11   3        9.93       10.66      5.85 o 
   0  11   3        1.60        0.73      2.67 o 
   1  11   3        1.44        2.44      2.56 o 
   2  11   3       85.63       95.59      8.82 o 
   3  11   3       60.25       66.04      7.30 o 
   4  11   3       50.93       51.00      7.77 o 
   5  11   3        6.80       11.02      6.01 o 
  -4  12   3        7.21        5.22      3.74 o 
  -3  12   3        3.03        1.21      2.08 o 
  -2  12   3        5.09        2.59      2.73 o 
  -1  12   3        0.02        1.73      2.01 o 
   0  12   3        0.04        0.14      3.52 o 
   1  12   3        4.94        3.49      3.48 o 
   2  12   3       20.40       17.32     11.88 o 
   3  12   3      109.39      113.97     14.24 o 
 -11   0   4       23.06       16.41     12.46 o 
 -10   0   4     1150.49     1268.98     50.02 o 
  -9   0   4      184.62      180.50     11.82 o 
  -8   0   4       28.78       28.76      5.41 o 
  -7   0   4       53.14       56.41      5.38 o 
  -6   0   4      477.16      468.43     15.77 o 
  -5   0   4       92.05       97.20      4.51 o 
  -4   0   4       56.89       56.32      3.19 o 
  -3   0   4      281.81      270.01      5.55 o 
  -2   0   4       27.75       39.46      2.69 o 
  -1   0   4      314.05      336.72     12.60 o 
   0   0   4       14.43       25.34      1.56 o 
   1   0   4      753.65      762.58     15.55 o 
   2   0   4       52.10       48.53      2.53 o 
   3   0   4       54.84       46.62      3.42 o 
   4   0   4      330.08      339.58     13.45 o 
   5   0   4       74.01       67.42      9.43 o 
   6   0   4       16.83       17.14      5.87 o 
   7   0   4      378.05      382.83     13.20 o 
   8   0   4      287.50      273.87     14.79 o 
   9   0   4        5.17        4.36      3.23 o 
  10   0   4       10.84        5.97      5.69 o 
 -11   1   4        3.62        3.35      2.53 o 
 -10   1   4       94.03      100.92      4.54 o 
  -9   1   4       31.69       31.67      4.61 o 
  -8   1   4      338.00      327.86      8.28 o 
  -7   1   4       47.38       47.20      3.21 o 
  -6   1   4        0.92        1.26      1.20 o 
  -5   1   4       50.11       48.06      2.37 o 
  -4   1   4      173.65      169.87      4.00 o 
  -3   1   4       20.90       23.21      1.17 o 
  -2   1   4      357.90      362.02      6.45 o 
  -1   1   4     2378.75     2300.39     33.93 o 
   0   1   4        3.96        5.74      0.86 o 
   1   1   4        0.05        0.52      0.56 o 
   2   1   4      161.90      154.76      3.61 o 
   3   1   4      212.66      205.16      5.32 o 
   4   1   4       87.59       90.30      3.91 o 
   5   1   4       67.07       66.41      3.59 o 
   6   1   4      112.54      126.63      5.01 o 
   7   1   4      109.64      111.20      5.19 o 
   8   1   4      135.48      141.62      6.56 o 
   9   1   4        3.49        3.30      2.85 o 
  10   1   4        0.11        1.61      2.01 o 
 -11   2   4       58.32       61.40      6.32 o 
 -10   2   4      239.70      230.89      6.61 o 
  -9   2   4      252.10      251.35     11.58 o 
  -8   2   4        8.70        8.49      3.21 o 
  -7   2   4       81.33       72.21      3.19 o 
  -6   2   4       52.93       47.00      3.34 o 
  -5   2   4       85.37       86.67      3.40 o 
  -4   2   4       72.88       70.72      1.94 o 
  -3   2   4       17.00       15.89      1.20 o 
  -2   2   4     1737.32     1772.93     28.12 o 
  -1   2   4      141.06      154.38      5.67 o 
   0   2   4     1632.73     1577.54     22.48 o 
   1   2   4       22.58       22.62      1.53 o 
   2   2   4       37.01       37.19      1.47 o 
   3   2   4       69.63       72.88      2.63 o 
   4   2   4        1.08        2.51      1.27 o 
   5   2   4       77.57       75.30      4.19 o 
   6   2   4       49.68       46.52      5.81 o 
   7   2   4      206.86      215.24      7.38 o 
   8   2   4      204.49      182.19      7.46 o 
   9   2   4       16.69        8.57      4.56 o 
  10   2   4        0.27        2.37      2.39 o 
 -11   3   4        0.88        1.30      1.52 o 
 -10   3   4      153.96      173.26      7.47 o 
  -9   3   4       35.61       65.44     17.79 o 
  -8   3   4      112.02      100.83      4.77 o 
  -7   3   4       73.60       73.63      4.18 o 
  -6   3   4       21.82       18.87      2.61 o 
  -5   3   4        3.02        5.83      2.07 o 
  -4   3   4      180.05      182.19      3.27 o 
  -3   3   4       14.35       18.10      0.97 o 
  -2   3   4       37.37       44.05      1.58 o 
  -1   3   4     1993.53     1993.62     38.07 o 
   0   3   4        5.25        6.93      1.05 o 
   1   3   4        6.57        5.58      1.23 o 
   2   3   4      161.00      150.55      4.09 o 
   3   3   4        6.51        7.55      2.09 o 
   4   3   4       21.54       22.86      2.68 o 
   5   3   4      202.37      218.60      6.41 o 
   6   3   4      102.33      103.58      6.26 o 
   7   3   4       64.65       63.98      6.22 o 
   8   3   4      237.75      234.21      6.89 o 
   9   3   4        0.30        1.14      2.38 o 
 -11   4   4        3.60        2.43      1.97 o 
 -10   4   4        8.46        8.29      4.31 o 
  -9   4   4      189.45      179.01      7.67 o 
  -8   4   4        6.53        5.66      3.02 o 
  -7   4   4       13.32       14.42      4.02 o 
  -6   4   4        1.01        0.43      1.32 o 
  -5   4   4       51.26       50.70      2.67 o 
  -4   4   4       51.28       56.02      1.78 o 
  -3   4   4       70.55       83.05      2.28 o 
  -2   4   4     1218.45     1263.69     16.20 o 
  -1   4   4       79.98       87.10      4.97 o 
   0   4   4      303.11      309.06      6.79 o 
   1   4   4       10.54       10.78      0.95 o 
   2   4   4        2.07        1.81      0.76 o 
   3   4   4       17.17       15.57      1.89 o 
   4   4   4        2.59        2.92      1.29 o 
   5   4   4       44.63       44.67      3.77 o 
   6   4   4       72.97       72.56      4.92 o 
   7   4   4      111.52      120.26      5.87 o 
   8   4   4       87.97       87.31      7.13 o 
   9   4   4       22.19       12.93      5.85 o 
 -11   5   4       31.13       25.76      6.47 o 
 -10   5   4       11.76        9.26      3.49 o 
  -9   5   4       83.40       68.84      6.81 o 
  -8   5   4       14.11       14.01      4.23 o 
  -7   5   4       11.06       10.31      3.25 o 
  -6   5   4        0.50       -0.09      1.31 o 
  -5   5   4       42.85       42.08      2.28 o 
  -4   5   4       21.86       24.44      1.31 o 
  -3   5   4      140.51      145.10      3.20 o 
  -2   5   4      154.11      138.05      6.25 o 
  -1   5   4        8.37        9.71      4.30 o 
   0   5   4      309.17      299.69     10.50 o 
   1   5   4      102.42       96.54      2.45 o 
   2   5   4       26.20       22.01      2.11 o 
   3   5   4       13.45       13.75      1.77 o 
   4   5   4       22.13       26.09      3.13 o 
   5   5   4        1.11        1.10      1.08 o 
   6   5   4        0.06        1.33      1.25 o 
   7   5   4        0.84        1.74      1.63 o 
   8   5   4       13.64       10.42      4.60 o 
   9   5   4        4.66        5.00      3.54 o 
 -10   6   4       11.25        7.76      3.16 o 
  -9   6   4        0.52        1.46      1.87 o 
  -8   6   4       10.33        6.48      2.73 o 
  -7   6   4        7.85        8.84      3.15 o 
  -6   6   4       50.45       53.05      4.93 o 
  -5   6   4       59.25       62.68      2.74 o 
  -4   6   4       28.50       27.69      1.95 o 
  -3   6   4       38.25       38.72      1.59 o 
  -2   6   4      644.74      646.18     18.73 o 
  -1   6   4       99.43      104.37      7.75 o 
   0   6   4      159.15      160.97      7.93 o 
   1   6   4        3.71        3.88      0.97 o 
   2   6   4       44.14       17.15     13.85 o 
   3   6   4       30.83       37.47      2.26 o 
   4   6   4       51.24       47.90      2.69 o 
   5   6   4        0.92        1.01      0.84 o 
   6   6   4        0.38        1.02      1.06 o 
   7   6   4        0.00        1.96      1.54 o 
   8   6   4        7.68        6.27      3.56 o 
 -10   7   4        0.70        1.90      2.33 o 
  -9   7   4       56.53       49.90      6.54 o 
  -8   7   4       12.11       14.98      4.34 o 
  -7   7   4       24.06       19.11      3.13 o 
  -6   7   4       42.69       44.20      3.86 o 
  -5   7   4       12.22       11.70      2.13 o 
  -4   7   4      138.74      140.47      4.54 o 
  -3   7   4      151.27      171.95      6.28 o 
  -2   7   4     1023.49     1057.99     26.96 o 
  -1   7   4      409.46      388.40     11.33 o 
   0   7   4      454.22      457.14     12.93 o 
   1   7   4      442.68      426.80      9.47 o 
   2   7   4      117.37      107.61      3.03 o 
   3   7   4       57.00       56.54      3.07 o 
   4   7   4        1.36        1.32      1.29 o 
   5   7   4       21.26       23.74      7.08 o 
   6   7   4       74.54       75.63      6.00 o 
   7   7   4       10.34        7.60      5.96 o 
   8   7   4        1.10        2.04      3.37 o 
  -9   8   4       30.68       22.55      9.19 o 
  -8   8   4       17.07       23.25      7.92 o 
  -7   8   4        5.93        7.18      3.00 o 
  -6   8   4       32.59       32.18      4.15 o 
  -5   8   4       24.21       24.13      8.67 o 
  -4   8   4      217.34      233.95     11.31 o 
  -3   8   4        0.11        0.56      1.17 o 
  -2   8   4      712.24      769.06     28.12 o 
  -1   8   4       14.57       14.13      5.51 o 
   0   8   4     1018.50     1034.33     36.30 o 
   1   8   4       71.10       61.81      4.85 o 
   2   8   4       55.11       46.99      4.93 o 
   3   8   4       10.24        8.60      4.50 o 
   4   8   4        0.44        2.31      2.73 o 
   5   8   4        1.26        2.56      3.40 o 
   6   8   4        8.65       10.03      6.47 o 
   7   8   4       39.73       35.51     13.63 o 
  -8   9   4       80.32       96.14     10.22 o 
  -7   9   4        3.24        4.11      3.32 o 
  -6   9   4       31.45       29.95     12.54 o 
  -5   9   4       26.49       24.68      9.45 o 
  -4   9   4       44.90       52.41      7.07 o 
  -3   9   4      124.53      134.34     11.93 o 
  -2   9   4        6.23        6.90      3.47 o 
  -1   9   4      518.04      493.43     17.00 o 
   0   9   4       83.76       83.89      6.07 o 
   1   9   4       93.08       88.31      6.60 o 
   2   9   4       92.63       83.32      6.54 o 
   3   9   4       19.90       17.96     10.11 o 
   4   9   4       23.71       20.29     11.39 o 
   5   9   4       13.64       15.65      5.91 o 
   6   9   4      116.08      128.47     13.09 o 
  -7  10   4       18.65       17.99      7.60 o 
  -6  10   4       37.61       33.51     13.87 o 
  -5  10   4        0.00       -0.66      2.28 o 
  -4  10   4       16.64       10.08      5.05 o 
  -3  10   4       33.40       30.10     11.67 o 
  -2  10   4        0.42        3.20      3.37 o 
  -1  10   4       26.65       28.15      4.81 o 
   0  10   4       28.66       21.08      7.61 o 
   1  10   4        0.17        0.84      2.19 o 
   2  10   4        3.55        2.70      2.23 o 
   3  10   4        2.19        2.71      2.61 o 
   4  10   4       41.84       36.77      7.67 o 
   5  10   4       50.57       49.49      9.82 o 
  -6  11   4       58.23       63.68      8.94 o 
  -5  11   4       11.96       10.44      9.46 o 
  -4  11   4        2.21        3.21      3.58 o 
  -3  11   4       17.66       16.38      6.59 o 
  -2  11   4        2.51        3.55      3.11 o 
  -1  11   4        0.18        0.34      2.82 o 
   0  11   4       42.79       33.88     12.67 o 
   1  11   4        8.02        9.83      7.54 o 
   2  11   4       26.54       26.10      7.95 o 
   3  11   4        0.06        0.56      2.55 o 
   4  11   4       32.48       17.69     14.12 o 
  -4  12   4        9.44        8.06      6.70 o 
  -3  12   4       90.19       90.38     13.56 o 
  -2  12   4       19.01       15.95      9.75 o 
  -1  12   4        9.37        7.49      6.39 o 
   0  12   4       21.30       21.42     17.67 o 
   1  12   4       37.69       51.97     10.95 o 
   2  12   4        0.92        1.48      3.39 o 
 -11   1   5       11.57        8.92      3.65 o 
 -10   1   5       27.90       21.95      8.22 o 
  -9   1   5       99.59      102.90      5.23 o 
  -8   1   5     1990.76     2001.53     20.70 o 
  -7   1   5      224.10      223.09      6.18 o 
  -6   1   5       88.79       84.47      4.04 o 
  -5   1   5      156.91      135.92      4.66 o 
  -4   1   5      115.35       90.56      2.94 o 
  -3   1   5       87.45       91.49      2.55 o 
  -2   1   5       38.36       36.79      1.90 o 
  -1   1   5      148.39      151.39      4.13 o 
   0   1   5      228.78      235.66      4.98 o 
   1   1   5      157.49      157.02      6.74 o 
   2   1   5      241.72      243.93      7.84 o 
   3   1   5      115.17      116.29      4.67 o 
   4   1   5       31.62       28.49      7.28 o 
   5   1   5        7.76        8.03      2.80 o 
   6   1   5       10.48        6.61      2.98 o 
   7   1   5       10.73        9.40      3.70 o 
   8   1   5        4.93        5.04      2.31 o 
   9   1   5      203.80      199.50     10.21 o 
 -11   2   5        4.67        2.57      2.70 o 
 -10   2   5       52.72       52.58      5.03 o 
  -9   2   5        0.86        1.30      1.17 o 
  -8   2   5      106.67      107.49      4.25 o 
  -7   2   5       62.92       61.64      3.61 o 
  -6   2   5      556.55      535.02     13.33 o 
  -5   2   5       33.75       33.19      2.45 o 
  -4   2   5       13.29       12.16      1.41 o 
  -3   2   5       44.68       48.14      1.62 o 
  -2   2   5        6.36        5.67      0.92 o 
  -1   2   5       16.06       19.13      1.73 o 
   0   2   5       99.54       97.36      2.76 o 
   1   2   5     1206.87     1232.72     26.96 o 
   2   2   5        0.19        1.21      0.92 o 
   3   2   5        3.55        3.11      1.61 o 
   4   2   5       17.19       19.13      4.99 o 
   5   2   5       63.53       63.76      3.89 o 
   6   2   5       30.63       28.54      8.08 o 
   7   2   5       72.62       62.39      6.09 o 
   8   2   5       44.69       39.42      8.35 o 
   9   2   5       42.40       36.14      9.17 o 
 -11   3   5       17.99       13.22      5.92 o 
 -10   3   5        8.05        7.90      3.68 o 
  -9   3   5       17.31       14.12      4.87 o 
  -8   3   5       39.83       40.25      3.24 o 
  -7   3   5      232.21      212.51      6.01 o 
  -6   3   5       40.18       44.82      2.89 o 
  -5   3   5        0.13        0.57      0.88 o 
  -4   3   5      154.29      156.00      4.06 o 
  -3   3   5      125.93      132.48      3.38 o 
  -2   3   5       76.34       65.96      6.57 o 
  -1   3   5      236.30      243.53      5.01 o 
   0   3   5     1237.46     1201.76     38.43 o 
   1   3   5       24.45       24.92      1.38 o 
   2   3   5      350.97      363.95      8.11 o 
   3   3   5       49.93       46.45      2.52 o 
   4   3   5       31.00       34.57      6.19 o 
   5   3   5        2.15        3.99      1.85 o 
   6   3   5        0.07        2.45      1.40 o 
   7   3   5      112.70       97.67      5.51 o 
   8   3   5       49.30       40.00      7.18 o 
   9   3   5       53.78       46.39      8.47 o 
 -11   4   5        1.15        1.85      1.91 o 
 -10   4   5       20.77       15.97      5.58 o 
  -9   4   5       31.98       26.87      4.49 o 
  -8   4   5       62.53       60.04      4.84 o 
  -7   4   5      103.98       89.33      4.69 o 
  -6   4   5       25.15       23.17      2.53 o 
  -5   4   5        6.19        4.68      1.99 o 
  -4   4   5       66.66       58.05      2.32 o 
  -3   4   5        0.88        1.83      0.59 o 
  -2   4   5      219.64      227.21      5.90 o 
  -1   4   5      121.16      132.16      4.27 o 
   0   4   5       18.49       19.91      1.42 o 
   1   4   5       71.53       81.03      3.44 o 
   2   4   5       48.87       57.42      2.59 o 
   3   4   5        2.37        3.63      1.32 o 
   4   4   5       35.17       37.07      4.44 o 
   5   4   5        1.40        1.82      1.46 o 
   6   4   5        2.81        2.35      1.91 o 
   7   4   5       55.34       50.21      5.49 o 
   8   4   5       26.96       17.07      6.64 o 
 -10   5   5        1.87        3.52      2.37 o 
  -9   5   5       18.13       12.02      4.00 o 
  -8   5   5       22.64       21.41      3.62 o 
  -7   5   5       79.35       67.05      4.56 o 
  -6   5   5       16.25       12.68      2.45 o 
  -5   5   5      168.54      185.41      8.29 o 
  -4   5   5       67.24       75.27      2.78 o 
  -3   5   5       15.59       15.52      0.90 o 
  -2   5   5      333.04      327.35     13.41 o 
  -1   5   5       57.77       54.01      7.14 o 
   0   5   5      913.35      996.71     31.61 o 
   1   5   5      438.07      438.71     13.42 o 
   2   5   5        1.97        2.16      1.10 o 
   3   5   5       20.11       21.57      4.11 o 
   4   5   5       13.40       15.25      3.44 o 
   5   5   5        1.05        1.80      1.50 o 
   6   5   5       20.76       17.78      5.59 o 
   7   5   5       19.30       13.19      6.08 o 
   8   5   5       27.43       25.45      4.90 o 
 -10   6   5        1.33        2.62      2.58 o 
  -9   6   5       64.69       59.10      5.33 o 
  -8   6   5        1.72        1.14      1.99 o 
  -7   6   5      234.65      214.35     10.68 o 
  -6   6   5        0.93        0.45      1.58 o 
  -5   6   5       44.91       44.80      2.46 o 
  -4   6   5       53.75       58.54      2.34 o 
  -3   6   5       65.07       64.88      4.79 o 
  -2   6   5       42.77       34.57      3.85 o 
  -1   6   5       96.74       94.25      5.93 o 
   0   6   5      690.91      702.63     22.65 o 
   1   6   5       11.41       11.49      6.37 o 
   2   6   5      238.32      233.55      6.79 o 
   3   6   5      134.26      133.87      6.37 o 
   4   6   5       34.47       36.88      8.18 o 
   5   6   5       52.38       51.90      6.96 o 
   6   6   5        2.52        3.64      3.32 o 
   7   6   5        4.99        4.22      2.59 o 
   8   6   5        4.08        6.17      5.96 o 
  -9   7   5       24.27       23.69      8.28 o 
  -8   7   5        3.99        2.80      2.55 o 
  -7   7   5       31.58       37.44      6.01 o 
  -6   7   5        1.27        3.54      2.63 o 
  -5   7   5        1.68        1.97      2.17 o 
  -4   7   5       33.10       36.12      4.47 o 
  -3   7   5       28.72       29.29      4.62 o 
  -2   7   5       34.51       41.39      8.48 o 
  -1   7   5       47.82       47.88      5.08 o 
   0   7   5      815.84      850.60     27.06 o 
   1   7   5       74.68       73.42      5.82 o 
   2   7   5      397.15      405.41     16.90 o 
   3   7   5       35.16       38.28     11.79 o 
   4   7   5       41.99       47.91      7.99 o 
   5   7   5       17.60       21.27      8.59 o 
   6   7   5        2.18        1.91      3.66 o 
   7   7   5        2.64        1.97      3.73 o 
  -9   8   5        3.51        4.00      2.51 o 
  -8   8   5        7.35        8.33      4.24 o 
  -7   8   5        3.67        3.01      3.38 o 
  -6   8   5       35.24       39.83     15.40 o 
  -5   8   5        0.01       -0.03      4.27 o 
  -4   8   5       63.64       68.12     12.47 o 
  -3   8   5       47.18       49.94      7.94 o 
  -2   8   5        0.01        1.22      2.25 o 
  -1   8   5      140.71      149.67     10.22 o 
   0   8   5      146.84      161.51      8.38 o 
   1   8   5      325.83      345.23     11.05 o 
   2   8   5      143.94      134.75      9.25 o 
   3   8   5      136.05      119.96      7.23 o 
   4   8   5        2.60        4.99      4.53 o 
   5   8   5       11.52        6.81      7.62 o 
   6   8   5        0.38        0.99      3.29 o 
  -8   9   5       56.51       58.09     10.43 o 
  -7   9   5       10.94       12.69      5.37 o 
  -6   9   5       75.08       95.22      8.60 o 
  -5   9   5        3.09        3.13      3.63 o 
  -4   9   5        6.74        7.23      3.89 o 
  -3   9   5       13.99       16.18      7.39 o 
  -2   9   5      218.16      215.95     11.45 o 
  -1   9   5       38.80       33.79     14.90 o 
   0   9   5       45.89       53.12      9.54 o 
   1   9   5       62.96       64.73      7.03 o 
   2   9   5      276.29      274.15     10.81 o 
   3   9   5       49.82       52.47      8.81 o 
   4   9   5        0.76        0.69      3.03 o 
   5   9   5        0.69        1.30      3.70 o 
   6   9   5       14.70       11.45      9.30 o 
  -7  10   5        1.29        2.22      3.84 o 
  -6  10   5       31.57       29.64     13.93 o 
  -5  10   5       30.76       32.37     14.73 o 
  -4  10   5       17.12       19.82      7.04 o 
  -3  10   5        1.73        2.36      3.61 o 
  -2  10   5        9.76       12.58      5.76 o 
  -1  10   5      197.96      205.94      8.18 o 
   0  10   5       59.49       59.35      5.45 o 
   1  10   5       89.15       86.38      6.09 o 
   2  10   5      134.79      142.85     11.66 o 
   3  10   5        1.34        3.01      3.66 o 
   4  10   5       44.25       40.75      8.83 o 
  -5  11   5        5.23        2.26      3.02 o 
  -4  11   5       85.75       94.51      8.10 o 
  -3  11   5        0.19        1.71      3.27 o 
  -2  11   5        1.48        4.37      4.75 o 
  -1  11   5        0.00        0.61      2.97 o 
   0  11   5       17.98       14.81      7.18 o 
   1  11   5        0.50        2.48      2.60 o 
   2  11   5        0.17        0.65      2.91 o 
   3  11   5        1.47        3.03      4.36 o 
  -2  12   5       13.52        8.16      5.93 o 
  -1  12   5        4.91        3.91      4.21 o 
   0  12   5        0.90        0.83      4.99 o 
 -11   0   6        0.14        1.55      1.91 o 
 -10   0   6       13.58       12.50      6.12 o 
  -9   0   6        4.86        5.05      2.73 o 
  -8   0   6       56.29       47.56      6.41 o 
  -7   0   6      163.06      171.29      8.32 o 
  -6   0   6     5630.74     5488.37    112.73 o 
  -5   0   6      278.89      266.66     12.86 o 
  -4   0   6      404.68      399.76     18.66 o 
  -3   0   6      121.67      119.26      5.92 o 
  -2   0   6      290.81      265.67      9.79 o 
  -1   0   6       13.57       14.14      2.77 o 
   0   0   6        4.83        7.86      3.03 o 
   1   0   6      488.30      491.50     27.94 o 
   2   0   6       70.39       77.53      6.37 o 
   3   0   6      118.67      141.83     10.93 o 
   4   0   6       56.08       44.80      4.68 o 
   5   0   6      135.47      140.97      8.57 o 
   6   0   6        8.21        5.33      4.41 o 
   7   0   6        0.02        1.76      2.33 o 
   8   0   6        0.06       -0.19      2.94 o 
 -11   1   6        0.00        1.51      2.18 o 
 -10   1   6       23.29       19.27      4.76 o 
  -9   1   6        2.27        2.29      1.79 o 
  -8   1   6      145.94      140.55      5.46 o 
  -7   1   6       10.75        9.23      2.84 o 
  -6   1   6        3.36        3.87      2.38 o 
  -5   1   6       46.20       51.88      3.17 o 
  -4   1   6      375.69      382.63     11.93 o 
  -3   1   6       16.38       22.80      2.25 o 
  -1   1   6       71.31       70.87      3.05 o 
   0   1   6       12.90       10.16      2.87 o 
   1   1   6       12.14       13.39      3.22 o 
   2   1   6       55.44       66.72      4.12 o 
   3   1   6      233.67      255.09      8.20 o 
   4   1   6        0.40        0.03      1.71 o 
   5   1   6        2.53        2.93      1.92 o 
   6   1   6        4.29        4.91      2.46 o 
   7   1   6       25.19       19.26      6.82 o 
   8   1   6        3.04        2.30      2.58 o 
 -11   2   6        7.07        4.54      3.58 o 
 -10   2   6       19.89       21.71      4.98 o 
  -9   2   6        9.58       11.90      4.05 o 
  -8   2   6        6.17        5.42      2.64 o 
  -7   2   6       54.46       55.40      3.60 o 
  -6   2   6      839.53      803.55     18.84 o 
  -5   2   6      122.87      119.24      4.77 o 
  -4   2   6       14.05       16.61      2.31 o 
  -3   2   6       52.81       14.15     12.31 o 
  -2   2   6       38.96       39.64      1.86 o 
  -1   2   6      125.56      134.44      6.22 o 
   0   2   6      200.57      202.57      5.17 o 
   1   2   6       22.52       20.86      1.85 o 
   2   2   6      260.29      269.06      7.01 o 
   3   2   6        3.49        2.87      1.92 o 
   4   2   6      106.18      114.40      4.78 o 
   5   2   6        0.29        1.70      1.45 o 
   6   2   6       22.32       20.25      4.90 o 
   7   2   6        0.13        1.13      2.13 o 
   8   2   6        0.17        1.67      2.44 o 
 -11   3   6        5.83        3.93      2.49 o 
 -10   3   6        3.55        2.92      2.27 o 
  -9   3   6        0.94        1.53      1.98 o 
  -8   3   6        0.05        0.51      1.45 o 
  -7   3   6       35.32       34.17      3.64 o 
  -6   3   6        7.45        6.42      2.10 o 
  -5   3   6       82.78       83.14      3.46 o 
  -4   3   6       15.35       22.58      2.00 o 
  -3   3   6        2.35        3.72      1.19 o 
  -2   3   6       23.13       26.04      1.57 o 
  -1   3   6        0.00        0.16      1.16 o 
   0   3   6       15.63       14.52      1.56 o 
   1   3   6       29.49       27.20      1.84 o 
   2   3   6        1.34        3.10      1.32 o 
   3   3   6       96.30      107.37      8.63 o 
   4   3   6       26.68       21.27      3.48 o 
   5   3   6        0.08        0.95      0.98 o 
   6   3   6        2.09        1.00      1.96 o 
   7   3   6        3.31        2.00      1.88 o 
   8   3   6        0.53        1.49      2.17 o 
 -10   4   6        0.00        1.13      1.51 o 
  -9   4   6       39.01       34.45      5.58 o 
  -8   4   6        0.01        0.33      1.58 o 
  -7   4   6       43.50       39.01      3.56 o 
  -6   4   6        7.82        4.44      2.12 o 
  -5   4   6      122.37      116.66      4.57 o 
  -4   4   6       88.92       74.58      3.38 o 
  -3   4   6      155.67      148.84     12.19 o 
  -2   4   6        6.59        8.60      1.36 o 
  -1   4   6       14.48       13.42      1.64 o 
   0   4   6       56.21       52.98      3.08 o 
   1   4   6      161.60      156.73      5.37 o 
   2   4   6      693.56      708.59     14.22 o 
   3   4   6      278.68      282.03      7.43 o 
   4   4   6       10.17        7.12      2.92 o 
   5   4   6        0.24        1.16      1.75 o 
   6   4   6        1.90        2.28      1.51 o 
   7   4   6        2.79        1.27      2.03 o 
   8   4   6        3.84        2.72      2.52 o 
 -10   5   6        0.51        0.92      2.58 o 
  -9   5   6        7.69        4.76      2.84 o 
  -8   5   6       67.57       63.92      3.65 o 
  -7   5   6      102.68       84.01      4.53 o 
  -6   5   6       21.01       14.65      2.46 o 
  -5   5   6      306.64      249.68     12.10 o 
  -4   5   6       19.31       17.81      2.40 o 
  -3   5   6        5.31        1.91      2.11 o 
  -2   5   6        4.99        4.06      2.47 o 
  -1   5   6        2.01        4.60      3.83 o 
   0   5   6        4.05        4.16      0.83 o 
   1   5   6       79.66       81.82      3.83 o 
   2   5   6      112.05      113.25      5.81 o 
   3   5   6        0.68        0.89      1.88 o 
   4   5   6       89.64       96.65      6.86 o 
   5   5   6       22.21       19.30      6.05 o 
   6   5   6        9.82        9.80      4.86 o 
   7   5   6        1.26        0.78      2.18 o 
  -9   6   6        0.74        0.39      2.68 o 
  -8   6   6        7.83       10.85      4.28 o 
  -7   6   6        0.27       -0.82      2.73 o 
  -6   6   6       20.73       21.36      3.47 o 
  -5   6   6        5.89        1.79      2.04 o 
  -4   6   6        3.50        5.22      3.48 o 
  -3   6   6       51.65       56.28      5.39 o 
  -2   6   6        1.14        2.40      2.59 o 
  -1   6   6        0.92        1.51      2.32 o 
   0   6   6      116.14      122.60      7.73 o 
   1   6   6       74.74       79.64      6.05 o 
   2   6   6      739.19      793.08     28.58 o 
   3   6   6      339.21      356.51     19.48 o 
   4   6   6       33.06       31.89     11.21 o 
   5   6   6        1.14        2.39      3.00 o 
   6   6   6       17.55       15.70      8.84 o 
   7   6   6        0.05        1.07      3.79 o 
  -9   7   6       12.12        5.97      3.29 o 
  -8   7   6        1.11        2.48      2.95 o 
  -7   7   6       10.55        5.21      3.62 o 
  -6   7   6        0.90        1.29      2.33 o 
  -5   7   6      130.09      104.06      9.13 o 
  -4   7   6        2.44        2.50      2.69 o 
  -3   7   6       15.37       13.86      5.27 o 
  -2   7   6      141.81      149.90      8.43 o 
  -1   7   6        0.03        1.76      2.17 o 
   0   7   6        0.02        1.30      1.77 o 
   1   7   6       49.07       55.70      9.39 o 
   2   7   6      242.12      261.44     15.10 o 
   3   7   6        8.78       10.79      5.11 o 
   4   7   6       59.64       56.50      8.90 o 
   5   7   6       53.09       42.28     18.79 o 
   6   7   6        1.44        3.36      3.66 o 
  -8   8   6       29.35       27.28     12.30 o 
  -7   8   6      105.15      115.69     11.49 o 
  -6   8   6        6.60        5.74      2.61 o 
  -5   8   6       45.14       48.95     20.70 o 
  -4   8   6       21.48       29.32     11.69 o 
  -3   8   6        8.06        4.98      2.63 o 
  -2   8   6       96.29      102.90      7.71 o 
  -1   8   6       23.52       23.85      8.42 o 
   0   8   6      209.05      216.01     13.40 o 
   1   8   6       11.70        9.41      3.99 o 
   2   8   6      121.49      112.90      6.57 o 
   3   8   6        0.04        2.17      2.51 o 
   4   8   6      205.63      208.32     12.82 o 
   5   8   6       76.99       79.03      9.05 o 
  -7   9   6       25.24       22.56     11.63 o 
  -6   9   6        5.77        5.78      5.30 o 
  -5   9   6        5.25        5.56      3.93 o 
  -4   9   6       71.17       75.45      8.83 o 
  -3   9   6       37.20       45.36      8.53 o 
  -2   9   6        3.00        2.18      1.98 o 
  -1   9   6       44.26       35.98      6.55 o 
   0   9   6       12.45       12.65      5.45 o 
   1   9   6      225.93      229.03     10.49 o 
   2   9   6       36.02       35.03     17.31 o 
   3   9   6      117.73      111.60      9.11 o 
   4   9   6       96.16      102.56      9.14 o 
  -6  10   6      217.57      266.41     34.71 o 
  -5  10   6        4.38        7.05      4.62 o 
  -4  10   6      126.89      173.27     12.49 o 
  -3  10   6       13.20       11.05      4.87 o 
  -2  10   6       26.40       20.43     11.28 o 
  -1  10   6        5.50        4.55      3.31 o 
   0  10   6       41.30       23.96     11.54 o 
   1  10   6       42.44       33.13     14.55 o 
   2  10   6        9.81        7.73      5.81 o 
   3  10   6       25.92       12.23      7.53 o 
  -4  11   6        0.00        2.78      3.24 o 
  -3  11   6       59.88       62.56     14.23 o 
  -2  11   6       22.55       24.00     12.34 o 
  -1  11   6        3.65        3.47      4.63 o 
   0  11   6       21.60       13.12     11.08 o 
   1  11   6      120.59      116.87     14.74 o 
 -10   1   7        9.16        9.05      3.10 o 
  -9   1   7       17.62       14.91      5.71 o 
  -8   1   7       21.31       18.42      5.61 o 
  -7   1   7        1.55        1.98      1.84 o 
  -6   1   7       37.18       36.22      3.71 o 
  -5   1   7       66.02       65.58      4.20 o 
  -4   1   7     3873.40     3708.24     78.51 o 
  -3   1   7      103.07       99.67      4.04 o 
  -2   1   7      127.58      129.64      4.60 o 
  -1   1   7       10.55       10.07      2.73 o 
   0   1   7       13.72       11.07      2.01 o 
   1   1   7       13.41       12.44      3.12 o 
   2   1   7       62.77       64.10      3.59 o 
   3   1   7       91.32      100.41      6.19 o 
   4   1   7       72.33       75.82      5.05 o 
   5   1   7       39.09       36.66      6.37 o 
   6   1   7       18.47       15.76      5.85 o 
   7   1   7       26.60       18.67      8.31 o 
 -10   2   7        4.00        2.91      3.19 o 
  -9   2   7        0.24        0.78      1.96 o 
  -8   2   7       19.02       18.56      5.16 o 
  -7   2   7       12.01        9.00      2.92 o 
  -6   2   7      170.29      174.10      7.21 o 
  -5   2   7      173.83      173.81      5.03 o 
  -4   2   7      206.26      218.97      5.69 o 
  -3   2   7       49.38       55.34      2.93 o 
  -2   2   7       99.38      110.06      3.67 o 
  -1   2   7       75.65       77.29      3.47 o 
   0   2   7       56.97       61.53      2.69 o 
   1   2   7       29.56       29.38      2.68 o 
   2   2   7        7.05        4.05      2.04 o 
   3   2   7       11.13        9.28      3.74 o 
   4   2   7       34.58       35.04      8.26 o 
   5   2   7       70.71       70.21      5.49 o 
   6   2   7       10.37        5.52      3.17 o 
   7   2   7        2.15        2.45      2.17 o 
 -10   3   7        3.23        2.40      2.41 o 
  -9   3   7        9.93        4.44      3.64 o 
  -8   3   7       52.42       51.29      7.04 o 
  -7   3   7       11.96       13.46      3.95 o 
  -6   3   7       27.43       26.57      2.77 o 
  -5   3   7       14.93       10.00      2.98 o 
  -4   3   7      105.76       81.68      3.05 o 
  -3   3   7       10.25        5.67      1.87 o 
  -2   3   7      151.39      142.01      3.08 o 
  -1   3   7        0.20        1.24      0.90 o 
   0   3   7       33.59       22.10      3.56 o 
   1   3   7       23.73       24.92      2.10 o 
   2   3   7       13.54       12.06      1.92 o 
   3   3   7      127.72      142.22      6.34 o 
   4   3   7      213.73      224.78     13.03 o 
   5   3   7       70.98       71.06      7.36 o 
   6   3   7        6.92        5.01      3.60 o 
   7   3   7        0.47        0.29      2.09 o 
 -10   4   7       84.58       96.05     12.17 o 
  -9   4   7        5.64        3.34      2.20 o 
  -8   4   7        0.36        1.13      1.69 o 
  -7   4   7        0.12        0.67      1.84 o 
  -6   4   7      138.08      143.20      6.57 o 
  -5   4   7       62.91       49.48      3.34 o 
  -4   4   7        0.32        1.31      0.98 o 
  -3   4   7      111.70       96.80      4.36 o 
  -2   4   7       27.71       24.20      2.90 o 
  -1   4   7        0.96        1.84      1.53 o 
   0   4   7       59.54       62.41      4.15 o 
   1   4   7       30.23       31.40      3.44 o 
   2   4   7        0.84        2.40      1.97 o 
   3   4   7       64.69       63.94      6.64 o 
   4   4   7       33.92       37.54      5.84 o 
   5   4   7        0.01        2.47      2.69 o 
   6   4   7       47.22       42.19      7.45 o 
   7   4   7        4.09        2.16      3.38 o 
  -9   5   7        4.91        5.66      3.85 o 
  -8   5   7       36.98       28.77     14.23 o 
  -7   5   7       48.38       42.35     15.38 o 
  -6   5   7        0.96        0.42      1.90 o 
  -5   5   7       67.44       60.22      5.19 o 
  -4   5   7       40.46       33.19     14.43 o 
  -3   5   7       69.25       68.55      6.18 o 
  -2   5   7        2.61        0.37      2.88 o 
  -1   5   7      134.32      136.19      8.62 o 
   0   5   7        1.62        3.05      2.59 o 
   1   5   7       20.16       18.75      6.16 o 
   2   5   7      148.73      167.30      8.15 o 
   3   5   7       60.04       59.18      7.61 o 
   4   5   7      419.86      447.33     21.91 o 
   5   5   7      282.52      297.83     18.60 o 
   6   5   7        3.35        2.04      2.76 o 
  -9   6   7        2.89        5.15      3.67 o 
  -8   6   7        2.44        1.62      2.73 o 
  -7   6   7       47.50       36.67     16.79 o 
  -6   6   7       19.24       15.33      7.71 o 
  -5   6   7       62.15       41.42      5.86 o 
  -4   6   7        3.81        1.24      2.21 o 
  -3   6   7      362.29      303.44     19.38 o 
  -2   6   7       17.39       15.46      5.96 o 
  -1   6   7       11.85       12.98      5.42 o 
   0   6   7       42.12       42.46      7.91 o 
   1   6   7        1.09        3.55      2.47 o 
   2   6   7        2.48        2.51      2.79 o 
   3   6   7       22.32       24.18     10.67 o 
   4   6   7      101.11      114.61      9.42 o 
   5   6   7        7.91        6.33      5.32 o 
   6   6   7       24.92       14.04      9.06 o 
  -8   7   7        5.93        7.38      4.90 o 
  -7   7   7        0.37        1.20      2.60 o 
  -6   7   7        7.79        7.87      4.59 o 
  -5   7   7       73.05       78.12     14.21 o 
  -4   7   7        0.37        1.04      2.08 o 
  -3   7   7        4.18       10.83      4.44 o 
  -2   7   7       10.80       11.92      5.48 o 
  -1   7   7        3.37        3.23      2.70 o 
   0   7   7       82.48       84.33      7.70 o 
   1   7   7        0.14        0.04      3.28 o 
   2   7   7        7.96        8.81      4.47 o 
   3   7   7       56.12       59.07      8.24 o 
   4   7   7      156.97      147.32      9.43 o 
   5   7   7       64.93       76.71     16.41 o 
  -7   8   7        1.86        3.34      3.16 o 
  -6   8   7       39.15       44.50      8.94 o 
  -5   8   7        9.83       14.69      7.63 o 
  -4   8   7        0.88        0.53      2.77 o 
  -3   8   7        6.41        4.55      3.77 o 
  -2   8   7       11.39        9.76      3.94 o 
  -1   8   7        2.70        4.60      2.85 o 
   0   8   7       26.25       19.48      9.19 o 
   1   8   7       10.73       10.99      5.52 o 
   2   8   7       35.85       29.42     13.22 o 
   3   8   7       64.54       64.59      8.35 o 
   4   8   7        1.92        2.92      4.73 o 
  -6   9   7       60.50       77.87     12.94 o 
  -5   9   7       73.21       96.43     11.36 o 
  -4   9   7      100.60      106.23     10.30 o 
  -3   9   7       34.20       51.24     10.85 o 
  -2   9   7       46.91       55.89      7.69 o 
  -1   9   7        0.11        1.75      2.71 o 
   0   9   7        2.81        5.04      2.85 o 
   1   9   7       19.65       16.35      9.17 o 
   2   9   7       96.31       87.89      8.43 o 
   3   9   7        0.17        1.06      2.07 o 
  -4  10   7        3.13        0.53      3.40 o 
  -3  10   7        0.08        1.25      4.02 o 
  -2  10   7       23.72       21.10     11.75 o 
  -1  10   7       91.47       94.54      7.98 o 
   0  10   7        1.61        3.33      3.20 o 
   1  10   7        6.30        3.13      4.40 o 
 -10   0   8        2.38        2.31      2.35 o 
  -9   0   8      120.88      127.88      9.11 o 
  -8   0   8        1.14        3.30      2.45 o 
  -7   0   8       57.05       61.70      6.69 o 
  -6   0   8      212.55      221.47     14.22 o 
  -5   0   8       14.89       14.87      6.45 o 
  -4   0   8       10.38       13.42      5.12 o 
  -3   0   8        3.22        2.47      3.42 o 
  -2   0   8     3353.03     3147.93     80.97 o 
  -1   0   8       95.61       96.33      5.88 o 
   0   0   8      164.99      169.45      9.05 o 
   1   0   8       24.29       23.69     10.58 o 
   2   0   8        0.10       -0.65      2.56 o 
   3   0   8        2.14        2.33      2.22 o 
   4   0   8       50.82       51.05      7.43 o 
   5   0   8       91.43      101.46     10.02 o 
   6   0   8       36.84       26.44     17.60 o 
 -10   1   8       25.10       20.75     10.07 o 
  -9   1   8       10.06        7.37      4.38 o 
  -8   1   8        3.72        3.26      1.48 o 
  -7   1   8        4.16        5.99      2.37 o 
  -6   1   8        0.26        1.33      0.68 o 
  -5   1   8       25.54       25.84      2.74 o 
  -4   1   8      179.79      173.67      6.56 o 
  -3   1   8      217.34      221.13      8.82 o 
  -2   1   8      260.36      285.86     12.85 o 
  -1   1   8       12.81        9.58      3.45 o 
   0   1   8       15.65       17.32      4.34 o 
   1   1   8       58.71       59.35      4.83 o 
   2   1   8       20.17       20.47      6.16 o 
   3   1   8       23.38       25.41      5.39 o 
   4   1   8        8.34        6.50      2.11 o 
   5   1   8       12.82        8.75      4.37 o 
   6   1   8        6.77        6.55      4.35 o 
 -10   2   8       71.22       73.57      7.75 o 
  -9   2   8        6.13        5.87      3.38 o 
  -8   2   8        7.33        5.04      2.56 o 
  -7   2   8       34.95       28.99      3.92 o 
  -6   2   8       15.59       14.78      4.73 o 
  -5   2   8        3.23        4.04      1.46 o 
  -4   2   8       92.28       93.02      4.68 o 
  -3   2   8        0.97        1.43      1.26 o 
  -2   2   8      869.88      886.53     16.06 o 
  -1   2   8        2.16        2.15      1.27 o 
   0   2   8       11.26       13.67      2.00 o 
   1   2   8        7.80        6.93      2.63 o 
   2   2   8        2.14        0.92      1.55 o 
   3   2   8        1.16        0.49      1.71 o 
   4   2   8       21.77       24.52      6.99 o 
   5   2   8        8.34        9.00      3.54 o 
   6   2   8       62.97       57.53      9.24 o 
  -9   3   8        0.50        1.75      1.18 o 
  -8   3   8      130.04      160.63      9.40 o 
  -7   3   8        1.96        1.49      1.59 o 
  -6   3   8        3.36        4.01      1.58 o 
  -5   3   8       55.86       55.25      4.00 o 
  -4   3   8        0.01        0.81      1.82 o 
  -3   3   8      181.25      157.40      7.71 o 
  -2   3   8      178.41      172.18      7.89 o 
  -1   3   8        9.58       15.61     11.30 o 
   0   3   8        0.94        1.23      1.33 o 
   1   3   8       17.50       17.95      5.45 o 
   2   3   8        2.03        1.99      2.45 o 
   3   3   8        7.40        7.40      2.75 o 
   4   3   8       26.50       21.19      5.69 o 
   5   3   8       49.38       40.64     11.64 o 
   6   3   8       29.96       17.16      6.61 o 
  -9   4   8       24.03       22.47      9.35 o 
  -8   4   8        3.10        5.82      2.61 o 
  -7   4   8        0.15        1.44      1.88 o 
  -6   4   8        0.14        3.07      2.56 o 
  -5   4   8       17.99       16.54      6.89 o 
  -4   4   8       33.50       25.97      9.51 o 
  -3   4   8      101.89       86.47      6.64 o 
  -2   4   8       87.72       75.95      5.91 o 
  -1   4   8        2.98        7.27      3.71 o 
   0   4   8       43.22       40.44      4.65 o 
   1   4   8       16.26       20.04      9.27 o 
   2   4   8        3.22        2.08      2.58 o 
   3   4   8        5.60        5.90      3.48 o 
   4   4   8       29.23       25.04      9.16 o 
   5   4   8       61.69       67.82     13.10 o 
   6   4   8      141.70      129.71     14.41 o 
  -9   5   8       57.17       59.57     11.43 o 
  -8   5   8       45.87       54.65      7.29 o 
  -7   5   8        0.00       -0.12      3.48 o 
  -6   5   8        6.72        6.24      3.02 o 
  -5   5   8       22.55       18.40      6.69 o 
  -4   5   8       98.00       95.14      6.65 o 
  -3   5   8       37.44       20.94      7.20 o 
  -2   5   8        1.31        2.71      3.40 o 
  -1   5   8      174.92      157.10     12.57 o 
   0   5   8        2.31        2.16      3.29 o 
   1   5   8        0.00       -0.18      3.65 o 
   2   5   8        0.30        1.68      2.53 o 
   3   5   8       13.13       10.98      5.52 o 
   4   5   8        0.78        2.18      2.26 o 
   5   5   8       21.54       14.49      8.35 o 
  -8   6   8        0.14        0.55      2.96 o 
  -7   6   8        0.05        1.77      2.48 o 
  -6   6   8       26.96       19.38     10.77 o 
  -5   6   8       23.11       22.30      9.28 o 
  -4   6   8        1.77        2.11      2.15 o 
  -3   6   8        0.08        1.14      2.73 o 
  -2   6   8       13.06        9.31      4.09 o 
  -1   6   8       27.09       16.25      6.74 o 
   0   6   8        7.99       14.40      6.74 o 
   1   6   8       15.03       13.18      6.98 o 
   2   6   8       37.18       33.45     12.95 o 
   3   6   8       18.85       13.89      7.99 o 
   4   6   8       18.18       16.51      8.10 o 
   5   6   8       26.17       19.64     12.38 o 
  -7   7   8        5.70        9.42      5.32 o 
  -6   7   8        0.00        1.11      3.15 o 
  -5   7   8       21.43       15.82      8.44 o 
  -4   7   8       23.21       18.13      8.38 o 
  -3   7   8        4.27        0.54      3.23 o 
  -2   7   8        0.07        2.43      2.62 o 
  -1   7   8      139.05      128.55      7.61 o 
   0   7   8        6.05        3.81      3.83 o 
   1   7   8        2.48        2.65      2.54 o 
   2   7   8       31.75       23.99     12.96 o 
   3   7   8        2.66        4.49      3.66 o 
   4   7   8       42.20       28.11     16.15 o 
  -6   8   8       42.17       46.97     11.95 o 
  -5   8   8        0.09        1.94      3.05 o 
  -4   8   8       25.48       41.26     18.21 o 
  -3   8   8      111.01      112.07      8.34 o 
  -2   8   8        6.30        6.95      4.08 o 
  -1   8   8       22.50       29.60     13.93 o 
   0   8   8        9.14        8.55      5.21 o 
   1   8   8       17.79        8.94      5.27 o 
   2   8   8       22.04       17.46     12.18 o 
   3   8   8        5.28        6.63      4.20 o 
  -5   9   8       17.86       15.22     10.34 o 
  -4   9   8      100.14      118.63     24.60 o 
  -3   9   8       32.01       31.10     19.53 o 
  -2   9   8        0.30        2.87      3.70 o 
  -1   9   8        0.74        1.80      2.98 o 
   0   9   8       27.99       18.30      9.73 o 
   1   9   8       46.31       52.99     10.99 o 
  -9   1   9       39.14       37.21      9.02 o 
  -8   1   9        9.92        4.29      3.70 o 
  -7   1   9       52.04       60.53      4.98 o 
  -6   1   9        0.18        1.00      1.32 o 
  -5   1   9       64.37       62.73      3.95 o 
  -4   1   9       74.70       72.79      4.43 o 
  -3   1   9        6.70        6.16      2.31 o 
  -2   1   9       18.97       21.20      2.73 o 
  -1   1   9       29.24       29.82      3.62 o 
   0   1   9     1009.74     1135.41     34.99 o 
   1   1   9       11.37        8.05      2.88 o 
   2   1   9        9.62        8.05      3.65 o 
   3   1   9       12.18       13.42      4.59 o 
   4   1   9        1.01        0.70      2.49 o 
   5   1   9        6.82        4.92      3.54 o 
  -9   2   9      221.78      262.10     25.37 o 
  -8   2   9       36.32       35.86      6.41 o 
  -7   2   9       17.23       14.66      5.50 o 
  -6   2   9       11.98       13.63      6.24 o 
  -5   2   9       17.43       19.47      7.18 o 
  -4   2   9        5.96        4.68      2.29 o 
  -3   2   9       91.49       88.47      5.79 o 
  -2   2   9       98.89      105.33      8.21 o 
  -1   2   9      362.44      354.31     17.14 o 
   0   2   9      378.90      378.13     22.73 o 
   1   2   9       11.10        8.26      3.02 o 
   2   2   9        0.01        1.64      1.69 o 
   3   2   9       30.60       29.86      7.93 o 
   4   2   9        0.05        1.83      2.03 o 
   5   2   9        3.72        3.22      2.19 o 
  -9   3   9       45.76       54.89     13.44 o 
  -8   3   9      131.43      173.02     10.24 o 
  -7   3   9        4.51        3.79      3.70 o 
  -6   3   9        0.43        2.34      2.47 o 
  -5   3   9        8.83        8.83      3.94 o 
  -4   3   9       19.07       17.90      3.53 o 
  -3   3   9       26.57       25.99      3.51 o 
  -2   3   9      139.32      138.62      8.12 o 
  -1   3   9       38.77       32.59      5.00 o 
   0   3   9      250.30      235.60     11.59 o 
   1   3   9       25.88       21.61      9.28 o 
   2   3   9       27.46       33.91      6.45 o 
   3   3   9        5.23        2.72      2.83 o 
   4   3   9        0.36        0.93      2.95 o 
   5   3   9        6.03        4.95      4.64 o 
  -8   4   9       34.28       28.31     15.48 o 
  -7   4   9        5.74        6.23      4.26 o 
  -6   4   9      219.54      246.28     15.32 o 
  -5   4   9        2.05        2.92      3.44 o 
  -4   4   9       13.58       12.59      5.80 o 
  -3   4   9       22.55       23.11      8.46 o 
  -2   4   9       20.06       23.42      9.67 o 
  -1   4   9       49.05       41.00      6.46 o 
   0   4   9       50.75       44.99      6.52 o 
   1   4   9        8.56        5.86      3.22 o 
   2   4   9        1.57        2.42      2.29 o 
   3   4   9        0.40        1.25      2.07 o 
   4   4   9        0.94        2.32      3.14 o 
  -8   5   9       11.50       11.18      8.20 o 
  -7   5   9        5.25        4.14      3.21 o 
  -6   5   9        1.11        2.44      2.60 o 
  -5   5   9        0.03       -0.49      2.82 o 
  -4   5   9       49.21       53.71      5.89 o 
  -3   5   9       19.58       16.89      8.88 o 
  -2   5   9        1.60        1.80      3.15 o 
  -1   5   9       40.22       32.18     14.38 o 
   0   5   9       59.98       57.11      5.91 o 
   1   5   9        6.15        6.30      3.25 o 
   2   5   9        0.09        3.33      2.91 o 
   3   5   9       11.11       10.59      5.98 o 
   4   5   9       12.24        9.59      7.32 o 
  -7   6   9      145.16      160.33     19.38 o 
  -6   6   9       10.93       10.91      6.23 o 
  -5   6   9        8.41        3.14      2.62 o 
  -4   6   9        1.87        1.58      2.86 o 
  -3   6   9       44.58       44.44      6.78 o 
  -2   6   9       24.84       24.11     10.20 o 
  -1   6   9        7.45        5.85      3.18 o 
   0   6   9        0.01       -1.41      3.86 o 
   1   6   9      127.51      136.50      9.71 o 
   2   6   9       15.12       11.83      6.41 o 
   3   6   9        0.52        0.02      2.90 o 
  -6   7   9       33.79       39.41     14.69 o 
  -5   7   9        4.50        3.73      3.84 o 
  -4   7   9        2.08        3.95      4.08 o 
  -3   7   9        2.79        1.47      3.20 o 
  -2   7   9        0.01        1.80      2.35 o 
  -1   7   9       51.71       60.17      8.04 o 
   0   7   9        0.12        3.00      3.92 o 
   1   7   9        0.00        1.82      2.80 o 
   2   7   9        5.08        4.42      4.21 o 
  -4   8   9        0.80        2.41      3.35 o 
  -3   8   9        0.06        0.19      2.93 o 
  -2   8   9      110.54      135.41     10.88 o 
  -1   8   9        8.44       11.84      7.29 o 
   0   8   9        2.54        3.92      4.52 o 
  -8   0  10       11.30        5.80      7.00 o 
  -7   0  10       87.44       89.22     12.91 o 
  -6   0  10        2.31        5.34      8.23 o 
  -5   0  10       71.55       81.48     10.20 o 
  -4   0  10        5.80        4.80      4.87 o 
  -3   0  10       38.51       23.14     23.21 o 
  -2   0  10       96.16      102.12     11.30 o 
  -1   0  10       56.84       46.51     26.86 o 
   0   0  10        0.29        2.80      3.25 o 
   1   0  10      145.75      162.42     16.42 o 
   2   0  10      359.67      367.30     31.77 o 
   3   0  10       14.76       11.45      7.18 o 
  -8   1  10        4.83        4.37      2.44 o 
  -7   1  10      143.78      178.55      9.23 o 
  -6   1  10        7.50        4.39      2.19 o 
  -5   1  10        6.64        3.45      1.99 o 
  -4   1  10        3.11        2.48      1.93 o 
  -3   1  10       43.38       56.13      6.70 o 
  -2   1  10       19.53       14.52      8.24 o 
  -1   1  10       16.21       13.83      6.02 o 
   0   1  10       27.97       24.96      9.64 o 
   1   1  10      116.80      112.97      8.60 o 
   2   1  10      104.73      102.75      9.38 o 
   3   1  10       12.49       10.48      5.39 o 
  -8   2  10      103.31      115.02     16.11 o 
  -7   2  10       48.31       55.95      7.50 o 
  -6   2  10       93.72      111.64      7.84 o 
  -5   2  10        0.00        1.12      1.52 o 
  -4   2  10       11.40       11.31      6.00 o 
  -3   2  10       25.92       19.46      3.91 o 
  -2   2  10        0.61        1.68      1.52 o 
  -1   2  10       17.96       14.49      6.92 o 
   0   2  10       64.58       65.23      6.78 o 
   1   2  10       40.53       35.84      8.78 o 
   2   2  10      255.19      244.11     12.09 o 
   3   2  10        3.77        3.82      4.53 o 
  -7   3  10      181.76      228.73     13.64 o 
  -6   3  10       29.92       20.83     11.57 o 
  -5   3  10        3.22        3.27      2.88 o 
  -4   3  10       96.19      114.90      8.94 o 
  -3   3  10        2.94        4.40      3.85 o 
  -2   3  10        0.26        0.07      3.07 o 
  -1   3  10       93.56      100.91      9.62 o 
   0   3  10       12.74        8.83      7.35 o 
   1   3  10      113.92      110.00      9.04 o 
   2   3  10      184.37      186.17     11.77 o 
   3   3  10        1.79        4.11      2.68 o 
  -7   4  10        6.27        5.38      6.02 o 
  -6   4  10       40.85       50.70      5.51 o 
  -5   4  10        0.17        0.35      3.30 o 
  -4   4  10        0.11        1.81      2.01 o 
  -3   4  10        0.31        1.47      1.67 o 
  -2   4  10        8.17        5.19      4.53 o 
  -1   4  10       18.36       10.75      5.96 o 
   0   4  10       58.89       52.49      7.94 o 
   1   4  10       27.11       17.88     11.40 o 
   2   4  10      120.18      110.69     11.05 o 
  -6   5  10       72.93       87.42     20.42 o 
  -5   5  10       42.77       41.60     18.70 o 
  -4   5  10       23.85       18.38     10.01 o 
  -3   5  10        1.25        2.03      3.00 o 
  -2   5  10       13.54       12.37      6.83 o 
  -1   5  10        0.09        1.51      2.84 o 
   0   5  10        2.50        3.87      2.71 o 
   1   5  10        2.04        3.67      3.17 o 
   2   5  10       14.21        8.91      7.03 o 
  -5   6  10        0.08        2.17      3.31 o 
  -4   6  10       41.43       55.30     11.74 o 
  -3   6  10        3.02        1.62      3.18 o 
  -2   6  10       16.08       10.62      6.83 o 
  -1   6  10        4.66        4.48      3.85 o 
   0   6  10        0.00        1.68      3.58 o 
  -6   1  11       33.18       22.99     14.42 o 
  -5   1  11       95.23       97.07     12.48 o 
  -4   1  11        8.34        6.96      8.40 o 
  -3   1  11       16.39       16.89     11.73 o 
  -2   1  11       18.64       10.96      8.36 o 
  -1   1  11       10.06        7.10      6.36 o 
   0   1  11       11.70        8.46      4.98 o 
   1   1  11       16.13       11.78      8.18 o 
  -6   2  11        1.42        2.94      5.10 o 
  -5   2  11      218.17      289.86     19.83 o 
  -4   2  11        8.67        1.75      4.10 o 
  -3   2  11        4.70        4.61      5.45 o 
  -2   2  11        1.47        2.82      4.26 o 
  -1   2  11       42.21       45.21     10.94 o 
   0   2  11       13.45        7.49      7.71 o 
   1   2  11       29.63       21.94     10.78 o 
  -5   3  11        1.99        4.22      2.24 o 
  -4   3  11       67.58       87.10      7.11 o 
  -3   3  11        2.66        4.52      3.03 o 
  -2   3  11       10.90        7.28      4.45 o 
  -1   3  11        5.40        7.32      4.80 o 
   0   3  11        4.00        3.58      5.23 o 
  -4   4  11       47.39       57.07     10.32 o 
  -3   4  11        5.14        5.98      4.05 o 
  -2   4  11       36.60       29.19     18.21 o 
  -1   4  11        0.22        1.94      2.49 o 
                                                 
